# Supplementary material for: The White Ceiling Heuristic and the Underestimation of Asian-American Income
Source: PLoS One. 2014 Sep 30;9(9):e108732. doi: 10.1371/journal.pone.0108732 (PMC4182537; doi:10.1371/journal.pone.0108732)
Supplement: Appendix S3 — Datasets. (ZIP) [file pone.0108732.s003.zip]

Archive with 4 entries (4 files):
- Martin & Nezlek _ 2014 _ Study 1.csv
- Martin & Nezlek _ 2014 _ Study 2.csv
- Martin & Nezlek _ 2014 _ Study 3.csv
- Variable notes.txt
