# Supplementary material for: The White Ceiling Heuristic and the Underestimation of Asian-American Income
Source: PLoS One. 2014 Sep 30;9(9):e108732. doi: 10.1371/journal.pone.0108732 (PMC4182537; doi:10.1371/journal.pone.0108732)
Supplement: Appendix S3 — Datasets. (ZIP) [file pone.0108732.s003.zip › Martin & Nezlek _ 2014 _ Study 1.csv]

AllMed	WhMed	BlMed	AsMed	HiMed	IncCnf	AllPov	WhPov	BlPov	AsPov	HiPov	PovCnf	Party	Econ	Social	SDO_1	SDO_2	SDO_3	SDO_4	Sex	RawYear	Race	RawEduc	Income	timetaken
																								331.403
30000	33500	24500	30000	27000	2	15	10	19	11	17	2	3	-1	3	7	1	7	1	-99	1984	7	6	-1	795.776
40000	45000	35000	42000	32000	2	20	15	25	20	28	3	0	-2	3	6	4	3	4	0	1993	2	4	100000	201.863
38000	50000	32000	35000	30000	3	10	5	15	10	15	3	-1	-1	2	6	3	6	5	0	1984	2	3		187.293
52000	57000	47000	60000	40000	1	10	3	4	1	2	1	1	-1	1	7	2	7	1	1	1977	2	6	63000	160.254
50000	60000	35000	62000	40000	2	15	8	20	5	13	1	3	2	2	6	2	6	2	0	1988	2	6	55000	233.292
40000	40000	32000	35000	28000	1	12	25	35	30	50	1	-3	-2	-2	7	3	6	7	1	1960	2	4	36000	364.707
60000	1	1	1	1	1	20	10	25	5	25	1	0	2	2	6	1	7	1	1	1991	2	4	65000	221.312
55000	65000	40000	50000	30000	1	40	10	10	10	20	1	2	0	1	7	2	6	2	1	1959	2	3	130000	352.814
45000	75000	35000	40000	30000	2	40	35	45	30	50	1	-2	-1	-3	5	3	5	2	1	1984	2	6	140000	248.416
35555	43000	30000	33300	27089	2	15	20	12	7	14	2	0	-1	-1	6	2	6	1	0	1988	1	4	1	391.567
50000	60000	45000	60000	45000	3	30	5	10	5	10	3	2	3	3	5	3	5	2	0	-1	4	6	60000	146.117
60000	70000	45000	62000	43000	3	14	8	18	9	18	2	-1	0	0	6	5	6	1	0	1989	2	6	25000	125.199
39000	42000	37000	40000	35000	1	18	15	20	9	22	1	0	-1	3	7	3	6	1	0	1982	2	4	28000	110.629
30000	40000	20000	40000	20000	1	20	15	29	15	35	2	3	2	2	6	1	6	2	0	1985	2	6	15000	165.805
45000	60000	35000	50000	40000	3	30	10	50	15	25	3	2	0	0	6	2	6	2	1	1980	1	3	37000	227.304
70000	50000	25000	100000	40000	1	10	20	50	30	40	1	0	0	-1	6	2	4	1	1	1981	9	5	0	448.676
42000	42000	42000	42000	42000	2	-1	-1	-1	-1	-1		-99	-99	-99	5	5	6	4	0	1983	1	6	-1	1494.286
50000	55000	45000	52000	45000	3	25	24	30	22	30	3	3	3	3	7	1	7	1	0	1982	2	6	70000	270.607
31000	34000	29000	35000	29000	2	8	8	9	7	8	1	-3	-2	2	6	5	3	2	1	1945	2	6	80000	322.429
35000	45000	30000	47000	28000	2	20	3	8	1	8	1	-1	-2	-1	3	5	2	4	1	1990	2	4	28000	288.787
-1	-1	-1	-1	-1	1	9	7	14	10	14	2	2	1	1	5	3	4	2	1	1990	2	5	-1	194.097
45000	47000	40000	45000	42000	3	10	10	10	10	10	2	2	2	2	5	3	5	2	0	1988	2	4	30000	129.822
40000	45000	35000	45000	35000	2	15	10	20	8	15	3	-1	-1	-1	6	3	6	5	0	1989	2	4	40000	294.253
34	36	32	38	36	1	38	33	45	12	25	1	1	-1	1	7	2	5	2	1	1954	2	4	3400	457.485
35000	40000	30000	45000	25000	3	30	20	35	20	40	3	0	0	-1	7	1	7	1	0	1980	2	7	80000	194.25
45000	40000	15000	45000	25000	2	28	20	89	1	15	2	0	-2	1	7	1	7	1	1	1951	9	5	85000	479.612
55000	65000	45000	50000	44000	1	20	15	20	15	20	1	-1	-1	2	6	2	6	1	0	1978	2	7	-1	322.59
200000	150000	100000	170000	120000	1	25	4	10	2	9	1	0	0	0	5	4	6	2	1	1987	4	8	200000	289.083
30000	40000	20000	30000	30000	1	40	60	60	20	20	1	0	1	1	6	5	6	5	1	1991	2	4	6000	94.11
40000	60000	30000	40000	20000	3	30	10	20	15	30	3	1	2	2	4	3	4	3	0	1993	2	3	-1	245.34
70000	90000	75000	88000	70000	3	20	12	18	10	24	3	3	2	2	7	2	7	1	0	1960	1	6	124000	309.735
55	60	52	53	48	1	11	9	12	9	10	2	0	0	0	7	4	4	1	0	1994	2	3	65000	229.806
100000	150000	75000	90000	50000	3	20	15	30	20	30	3	0	1	2	6	2	6	2	0	1970	8	4	50000	629.515
50000	75000	35000	45000	24000	2	15	4	13	7	20	2	0	0	1	7	2	2	4	0	1987	2	4	15000	370.166
40000	40000	35000	40000	35000	1	13	9	10	8	12	2	3	3	3	7	2	5	1	1	1993	2	3	80000	193.86
25000	30000	20000	30000	23000	1	33	6	15	3	9	1	2	2	2	6	4	5	2	0	1988	4	4	80000	518.971
40000	50000	30000	60000	20000	2	30	10	35	8	35	2	0	3	3	6	2	6	1	1	1989	2	4	9000	240.017
80000	75000	75000	80000	75000	2	10	10	15	5	15	1	0	-3	-1	5	5	2	5	1		2	4	54000	505.107
30000	45000	25000	40000	30000	2	10	15	25	15	20	2	3	-1	2	7	1	7	1	0	1981	2	7	45000	157.034
40000	40000	35000	30000	30000	2	35	20	35	25	30	2	0	3	3	5	1	6	1	0	1987	2	3	-1	212.284
40000	45000	30000	50000	30000	2	10	7	15	4	15	1	2	0	2	7	2	6	1	0	1985	2	7	20000	189.487
35000	35000	30000	40000	30000	1	15	15	25	15	20	1	2	2	2	6	2	6	3	0		8	4	25000	366.197
45000	50000	30000	45000	30000	2	20	17	25	17	20	1	3	3	3	6	2	7	2	0	1981	2	6	30000	361.036
50000	60000	30000	65000	35000	3	15	8	19	17	12	3	1	-1	-1	7	3	6	5	0	1989	2	6	10000	207.371
35000	45000	30000	50000	30000	3	20	20	40	10	40	1	0	-2	2	6	2	6	1	0	1989	2	4	40000	382.17
45000	50000	40000	50000	35000	3	8	5	10	5	10	2	2	1	1	6	2	6	2	0	23	4	6	45000	355.309
44500	50000	42000	52000	34000	4	18	15	22	10	20	2	0	1	3	7	4	4	3	0	1979	2	4	20000	202.663
40000	50000	20000	45000	20000	1	20	8	20	5	15	1	0	-3	3	4	4	4	4	0	1992	2	4	40000	227.177
50000	80000	40000	80000	40000	1	25	15	30	15	30	1	0	-1	1	6	6	6	2	0	1978	2	6	93000	176.572
45000	48000	40000	42000	38000	1	30	25	45	30	50	1	0	-1	0	6	1	6	1	1	39	2	7	37500	444.999
45000	55000	40000	60000	40000	1	34	20	40	15	35	1	1	0	3	6	2	6	2	1	1985	2	5	70000	188.022
40000	30000	25000	25000	20000	2	15	10	15	12	15	2	0	-1	1	6	2	6	1	1	1989	2	3	20000	333.192
55000	60000	35000	70000	45000	3	30	20	45	10	30	2	3	2	3	7	2	-99	3	0	1989	2	6	20000	107.206
35000	45000	27000	45000	27000	1	33	33	50	25	33	1	1	2	3	7	1	7	1	1	1978	2	4	35000	181.726
42000	50000	36000	50000	38000	1	18	6	23	4	18	2	-99	-99	0	5	4	2	3	0	1976	2	4	86000	266.799
45000	45000	40000	44000	40000	1	15	15	20	15	20	2	-1	-1	-1	3	4	4	2	0	1982	2	6	65000	379.276
40000	45000	35000	42000	33000	2	40	30	60	20	60	2	3	2	2	6	2	6	1	1	1972	1	6	35000	247.022
35000	40000	30000	35000	35000	1	15	12	18	15	15	1	3	0	3	7	4	4	1	0	1973	2	6	100000	314.567
30000	45000	22000	50000	25000	2	13	10	20	5	17	2	1	-1	1	5	3	4	3	0	1969	2	7	90000	342.193
40000	50000	20000	30000	17000	3	10	20	40	35	90	2	3	0	0	5	1	5	1	1	1986	1	6	25000	381.088
65000	60000	45000	50000	35000	2	12	8	15	5	15	2	1	1	1	6	1	7	1	0	1984	2	6	46000	394.398
49000	59000	35000	65000	40000	3	15	8	3	1	3	3	-3	-3	-2	6	4	3	3	1	1971	2	5	155000	344.286
56000	65000	45000	66000	43000	2	18	10	20	8	30	2	1	1	0	6	2	6	1	1	1981	2	6	100000	204.488
40000	50000	20000	70000	30000	5	10	0	50	0	50	5	3	3	2	1	7	1	7	0	1987	5	6	70000	148.339
30000	45000	27000	60000	25000	3	60	30	40	10	50	3	2	2	3	7	1	7	1	1	1966	2	6	50000	166.195
30000	45000	30000	25000	20000	3	24	15	25	19	30	3	-2	-2	-2	3	6	2	4	0	1992	2	4	26000	303.859
40000	45000	32000	45000	33000	1	24	20	35	15	30	1	3	2	3	6	1	6	1	0	1976	2	6	35000	192.314
50000	50000	49000	51000	45000	3	15	10	10	5	20	2	-2	-3	0	6	2	2	4	0	1992	2	4	80000	755.596
50000	200000	10000	100000	10000	3	50	3	50	5	50	4	1	2	2	7	2	6	1	0	1993	7	4	100000	281.313
48000	45000	37000	67000	44000	3	60	40	65	30	50	3	2	2	0	5	4	5	2	1	1982	2	3	25000	277.115
50000	60000	40000	50000	40000	2	9	10	40	20	40	2	-1	-2	1	6	2	6	3	1	1985	7	7	60000	349.134
35000	40000	22000	36000	25000	1	10	4	18	7	14	1	2	0	3	4	4	5	2	0	1990	2	6	25000	194.904
100000	100000	60000	100000	60000	1	20	20	30	20	30	1	0	0	1	4	2	7	3	1	1990	2	4	50000	286.567
38000	43000	32000	45000	33000	1	8	4	12	2	5	1	-3	-3	-3	7	6	2	1	0	1957	2	5	94000	400.406
42000	56000	34000	40000	32000	3	30	20	40	30	40	3	3	3	3	6	2	6	2	0	1983	2	5	70000	169.564
44000	44000	44000	44000	44000	2	35	35	35	35	35	1	3	2	2	4	1	6	1	0	1988	2	4	40000	248.972
80000	110000	65000	95000	60000	2	10	9	15	5	5	2	3	2	3	6	1	7	1	0	1975	7	8	69000	245.285
-1	-1	-1	-1	-1		20	10	30	5	30	2	3	3	3	6	1	7	1	0	1976	2	6	60000	227.984
40000	45000	30000	45000	30000	3	35	20	40	10	40	2	3	3	3	7	1	7	1	1	1991	2	4	32000	153.793
50000	50000	45000	60000	45000	2	20	10	15	5	15	2	0	3	3	7	2	5	1	1	1987	2	3	20000	406.182
35000	40000	25000	35000	27000	1	5	1	3	1	2	1	-2	-2	-2	5	4	4	3	0	1957	2	5	15000	394.73
40000	45000	35000	40000	25000	1	15	10	20	10	15	1	-99	-2	0	5	4	5	4	0	1985	2	3	40000	334.773
30000	60000	30000	70000	40000	2	15	5	40	3	30	2	-2	-1	-2	5	3	5	2	0	1985	2	4		323.381
28000	32000	26000	30000	24000	2	10	8	12	10	12	2	3	2	2	6	2	6	5	1	1986	2	8	20000	213.527
30000	50000	30000	50000	40000	1	60	20	70	60	60	2	3	2	2	6	2	6	2	0	1983	4	5	-1	208.294
75000	90000	70000	80000	65000	1	15	7	18	11	16	1	-1	-1	-1	6	1	6	1	0	1993	2	3		293.266
150000	120000	30000	60000	55000	2	60	20	20	10	10	2	0	2	2	5	3	6	1	0	1983	7	3	55000	187.322
52000	59000	39000	54000	34000	3	17	16	45	10	45	3	2	1	2	6	3	5	1	1	1988	1	6	59000	262.489
30000	33000	28000	80000	20000	1	50	50	50	50	50	1	3	-1	3	6	4	4	1	0	1978	2	4	25000	238.171
45000	46000	36000	49000	32000	2	15	10	20	5	22	1	0	-1	-1	7	7	6	1	1	1946	2	2	37000	308.531
45000	50000	30000	40000	30000	2	20	10	30	15	20	2	-1	0	0	5	3	5	5	0	1984	2	6	50000	224.21
60000	65000	55000	60000	40000	1	10	7	12	7	15	1	-3	-2	-2	2	6	1	1	1	1964	2	5	80000	193.515
50000	60000	50000	60000	45000	1	5	1	8	0	15	2	0	-1	1	7	1	7	1	0	1982	2	4	40000	428.647
50000	60000	40000	60000	50000	3	20	10	60	10	50	3	-3	2	2	6	1	6	1	0	1988	4	6	50000	282.084
45000	55000	35000	50000	35000	2	35	25	35	20	40	2	0	1	3	5	2	5	1	0	1986	2	6	75000	252.039
35000	50000	20000	55000	22000	1	18	12	26	8	22	1	0	1	1	6	2	7	1	0	1949	2	7	35000	239.863
65000	75000	25000	65000	25000	2	60	10	40	10	30	1	1	3	3	7	1	7	1	1	1984	2	3	15000	362.277
35000	40000	25000	45000	25000	2	12	9	18	9	15	1	-3	-3	-1	6	4	3	1	0	1966	2	7	125000	367.86
30000	35000	20000	30000	18000	1	12	5	14	6	16	1	3	3	3	7	1	7	1	0	1989	4	6	-1	172.639
74000	75000	73000	75000	73000	1	10	6	10	7	9	1	0	0	1	7	1	7	1	0	1983	2	4	75000	363.455
50000	60000	30000	70000	30000	1	15	10	25	2	20	1	0	-1	2	6	3	1	1	1	1946	2	8	79000	229.399
50000	60000	30000	45000	30000	3	15	8	23	18	20	3	-2	-3	-1	1	7	1	7	0	1984	2	6	100000	159.169
50	60	40	70	40	2	18	8	35	5	30	2	3	3	3	7	6	6	2	0	1987	2	4	15	255.795
45000	50000	42000	45000	37000	2	9	6	10	8	13	2	2	2	1	4	1	7	1	0	1991	2	3	20000	444.161
50000	60000	40000	80000	30000	1	10	10	20	5	20	1	-3	-2	-2	4	7	2	2	1	1993	8	4	10000	200.315
43000	46000	44000	42000	40000	3	40	38	45	25	40	3	0	-2	-1	7	2	7	2	1	1980	2	4	1	188.549
50	55	45	60	40	2	15	12	19	5	19	2	2	2	3	6	2	6	2	1	1982	4	6	-1	257.965
40	50	30	60	30	1	8	7	9	7	9	1	1	-1	2	6	2	5	1	0	1991	2	4	-1	203.51
53000	62000	47000	50000	51000	1	15	5	24	8	12	1	3	2	2	5	4	4	5	0	1954	7	5	125000	402.723
53000	57000	45000	65000	43000	2	15	13	26	6	23	1	3	0	2	6	2	7	1	0	1985	2	6	100000	146.909
45000	55000	33000	65000	35000	3	20	10	40	5	35	3	3	3	3	6	2	6	1	0	1987	2	6	55000	342.81
32500	50000	20000	30000	30000	3	4	3	5	4	4	3	-99	0	0	7	1	7	1	0	1990	5	6	40000	269.461
50000	45000	40000	35000	30000	1	20	5	10	15	20	1	1	-1	-1	6	7	7	2	1	1975	2	6	25000	0
50000	80000	30000	60000	40000	2	20	10	30	20	30	2	2	0	0	3	4	3	5	0	1957	7	3	20000	358.088
40000	43000	35000	45000	38000	2	18	10	25	8	21	2	0	1	1	5	4	5	3	0	1986	2	7	60000	202.69
40000	50000	1	1	1	3	1	1	1	1	1		3	-2	-2	6	5	7	1	0	1985	2	6	1	252.889
45000	48000	30000	52000	30000	1	20	15	25	15	25	1	1	1	1	6	3	5	2	1	1956	2	7	95000	185.188
45000	65000	40000	45000	38000	3	0	25	40	25	45	3	3	0	1	5	5	6	6	0	1983	1	4	25000	128.991
40000	45000	30000	50000	35000	2	20	5	15	2	8	2	3	3	3	7	1	7	1	0	1983	2	6	36000	352.294
60000	60000	40000	50000	50000	2	20	10	30	10	10	1	0	2	2	4	4	4	4	0	21	2	6	50000	144.966
42000	40000	36000	42000	32000	2	45	28	38	20	40	2	0	0	0	3	6	3	4	1	1981	2	6	48000	268.515
30000	40000	20000	60000	10000	5	10	10	50	10	20	4	-2	-1	0	7	7	7	7	0	1992	1	3	10000	90.69
32000	38000	28000	40000	30000	1	40	33	45	30	42	1	-1	-2	-1	5	4	5	3	0	1963	2	4	1	391.658
70000	90000	60000	100000	50000	3	15	10	25	15	20	3	-1	-1	-1	5	3	5	1	0	1976	7	4	95000	804.655
35000	40000	20000	35000	25000	2	25	15	45	10	30	2	1	3	1	7	1	6	1	0	1986	2	6	50000	246.425
43000	45000	38000	42000	37000	2	8	4	8	6	7	1	1	0	3	6	2	5	2	0	1985	2	6	11000	838.026
45000	46000	40000	45000	40000	1	35	30	40	30	40	1	2	1	1	6	2	6	2	0	1970	2	6	40000	228.134
-1	-1	-1	-1	-1		-1	-1	-1	-1	-1		0	2	1	7	2	5	1	1	1991	2	2	-1	331.904
45000	50000	38000	45000	35000	1	15	10	20	10	25	1	2	2	3	6	2	6	2	0	1987	2	6	-1	95.67
48000	52000	45000	52000	47000	3	22	18	25	17	22	3	0	1	2	5	6	4	1	0	1981	2	4	4000	339.176
78000	100000	70000	80000	60000	1	6	4	6	4	8	1	-2	0	1	7	1	7	1	1	1969	2	4	100000	472.964
50000	65000	40000	70000	45000	2	27	12	35	5	30	2	0	1	1	5	3	5	3	0	1992	2	4	0	147.274
40000	50000	25000	60000	30000	2	20	20	50	10	50	1	0	1	1	5	5	4	3	0	-1	2	6	-1	444.734
8	8	8	8	8	3	8	8	8	8	8	4	1	-1	-1	3	1	2	3	0	1987	1	4	3000	44.043
52000	57000	48000	62000	45000	1	10	5	14	2	9	1	2	0	1	6	3	5	3	0	1981	2	6	150000	160.009
52000	60000	48000	57000	51000	2	33	25	38	27	34	2	2	-1	2	3	6	6	5	0	1986	2	4	18000	387.351
50000	75000	30000	65000	25000	2	15	25	40	25	45	2	3	0	3	6	3	6	1	1	1992	2	6	50000	380.066
50000	50000	45000	50000	40000	2	35	25	35	20	35	2	3	2	2	7	1	7	1	1	1945	2	4	11000	407.829
28000	32000	24000	33000	25000	3	20	10	30	10	25	3	-1	-2	-1	7	2	7	1	0	1985	2	4	55000	222.173
40000	50000	30000	45000	25000	1	35	20	35	25	35	1	1	1	1	6	3	5	2	0	1984	2	6	90000	223.206
60000	80000	50000	60000	40000	1	30	10	12	8	18	1	-1	-1	0	6	2	6	3	0	1985	2	6	50000	623.897
122	122	122	122	122	4	20	20	20	20	20	3	0	0	-2	2	3	4	5	0	1992	2	5	1	82.565
30000	35000	20000	40000	25000	1	30	10	20	5	15	1	1	0	0	7	4	4	1	0	1947	2	6	9400	412.502
75000	125000	45000	60000	42000	3	15	5	20	10	25	2	2	2	3	6	1	7	1	1	1986	2	6	50000	338.464
50000	85000	45000	50000	35000	2	60	45	75	45	75	2	2	2	2	6	2	6	1	0	1990	4	4	-1	206.777
20000	20000	10000	20000	20000	3	75	75	75	75	75	3	0	0	0	4	4	4	4	1	1978	2	3	75000	0
50000	50000	30000	50000	20000	3	40	10	20	0	10	3	0	-3	-3	7	7	4	1	1	1976	3	5	40000	358.042
70000	80000	60000	90000	50000	1	25	15	35	15	35	1	1	0	1	7	2	7	1	1		2	7	34000	418.626
-1	-1	-1	-1	-1	4	-1	-1	-1	-1	-1	4	0	2	2	4	4	4	4	1	1972	9	6	100000	259.659
42000	47000	30000	47000	30000	1	30	20	40	15	40	1	3	1	3	6	1	6	2	0	1985	2	6	32500	232.116
1	1	1	1	1		1	1	1	1	1	1	0	0	1	6	7	5	4	1	1	2	6	1	264.019
46000	48000	30000	49000	40000	1	20	19	40	10	15	1	1	1	1	5	5	5	3	0	1971	2	4	70000	144.268
35000	39000	31000	36000	29000	3	20	10	20	12	25	2	3	2	2	5	6	6	2	0	1989	2	4	11000	216.526
31000	34000	28000	36000	28000	1	25	8	15	3	17	1	1	3	3	6	7	5	4	0	1988	4	3	-1	160.511
40000	42000	38000	44000	39000	2	15	15	20	5	15	2	1	2	3	-99	-99	2	2	0	1983	4	8	90000	274.727
15000	65000	25000	35000	35000	3	65	84	12	65	48	4	-1	0	-2	6	3	7	6	0	1992	2	4	15000	53.938
30000	33000	30000	35000	30000	1	14	13	15	12	12	2	3	1	3	6	3	5	6	0	1985	2	6	45000	237.796
50000	50000	40000	60000	35000	1	25	20	35	20	35	1	0	-1	2	6	3	4	2	0	1983	2	7	105000	200.46
75000	60000	40000	55000	40000	2	33	20	25	15	25	1	1	1	2	6	1	6	1	0	1982	2	8	84000	126.455
42000	55000	35000	59000	30000	3	35	20	30	15	42	3	2	1	1	7	1	7	1	1	1957	1	6	10000	426.761
30000	35000	22000	45000	18000	3	15	10	25	8	25	3	-2	-2	-3	5	5	3	6	0	1982	2	3	27000	694.329
40000	60000	30000	60000	20000	2	30	15	40	15	40	2	3	2	3	6	2	6	1	1	1978	2	4	25000	128.458
50000	70000	40000	50000	40000	1	30	40	30	5	40	3	2	2	2	6	7	7	2	1	1985	4	4	33000	771.035
40000	40000	35000	45000	30000	1	12	8	12	4	12	1	3	3	3	7	3	6	1	1	1973	2	6	9750	335.787
26000	32000	20000	26000	24000	1	15	10	27	12	26	2	0	-1	3	7	2	7	1	1	1959	2	6	100000	515.685
75000	75000	75000	75000	75000	3	25	25	25	25	35	3	0	0	0	6	2	6	2	1	1976	2	4	65000	291.386
50000	65000	35000	70000	40000	1	12	8	16	6	13	1	-2	-2	-2	6	5	3	2	0	1967	2	4	-1	209.869
50000	60000	40000	70000	30000	3	75	80	50	90	50	2	3	3	3	6	2	5	1	0	1979	2	6	78000	242.962
100000	150000	79000	250000	35000	1	50	30	60	10	70	1	1	2	2	7	1	7	1	1	1983	2	3	25000	193.886
40000	45000	35000	45000	35000	2	12	7	15	7	14	2	1	-1	2	6	2	6	3	1	1988	2	7	15500	234.003
40000	40000	25000	30000	20000	3	20	15	40	30	45	3	2	-1	-1	5	2	5	2	0	1974	1	4	40000	986.065
48000	50000	46000	54000	42000	1	10	5	10	1	15	1	0	-3	-1	2	7	1	2	0	1978	2	7	36000	281.317
55000	65000	45000	65000	50000	1	5	4	9	4	7	1	1	2	3	6	2	3	1	0	1991	2	4	-1	189.1
48000	49000	41000	52000	46000	3	13	10	13	6	17	3	-3	-3	-3	2	6	4	5	0	1960	2	6	165000	334.426
50000	60000	25000	55000	40000	1	20	10	50	15	25	2	-2	-2	-2	6	6	3	3	0	1983	2	6	35000	352.705
50000	80000	25000	80000	60000	1	10	2	30	5	15	3	2	1	1	4	5	5	3	0	1980	7	6	60000	262.48
34000	41000	31000	33000	26000	1	14	4	5	2	3	1	0	-1	3	6	2	5	1	1	1973	2	7	2000	207.628
50000	50000	50000	50000	50000	3	50	50	50	50	50	3	0	0	0	7	4	4	4	1	1968	4	7	1	879.627
43000	43000	43000	45000	41000	1	15	16	18	5	19	2	-3	-3	0	6	3	1	2	0	1983	2	7	24000	231.398
100000	75000	75000	75000	65000	3	60	75	85	65	85	3	1	3	3	7	1	7	1	1	1984	2	4	56000	178.435
32000	35000	30000	33000	31000	3	15	10	70	30	55	3	1	2	3	5	3	5	5	0	1986	5	4	45000	407.958
30000	40000	10000	50000	35000	3	30	20	80	10	25	3	-3	-3	-3	1	7	1	7	0	1973	2	7	80000	300.792
47000	60000	25000	65000	27000	1	10	6	20	1	15	1	1	0	3	6	2	6	2	0	1987	2	6	22000	218.379
33000	40000	22000	45000	20000	1	15	6	5	1	3	1	2	-1	1	5	6	2	6	1	1964	2	5	75000	501.786
80000	120000	50000	100000	45000	2	35	10	40	25	35	2	0	3	3	7	1	6	1	0	1993	4	3	34000	238.404
100000	200000	10000	150000	1000	2	10	1	99	20	99	3	1	0	1	5	4	6	5	0	1994	2	3	90000	177.899
60000	60000	55000	65000	55000	2	20	15	25	10	20	2	2	2	2	6	3	6	3	1	1986	2	6	50000	472.933
30000	40000	20000	40000	20000	2	50	50	60	50	60	2	2	3	3	5	3	5	3	1	1990	4	4	30000	206.58
45000	48000	40000	50000	38000	3	17	8	9	3	8	4	3	3	2	6	2	7	1	0	1959	2	5	35000	171.789
70000	80000	60000	75000	60000	2	65	40	50	15	70	3	2	-1	-99	4	1	7	1	0	-1	-99	4	-1	248.133
35000	40000	30000	37000	30000	2	10	5	7	3	7	2	-1	-1	0	4	4	4	1	1	1991	2	4	-1	120.54
40000	65000	35000	65000	55000	2	20	10	15	10	10	2	-2	-2	-2	7	4	2	5	1		2	5	20000	359.048
60000	75000	60000	75000	55000	2	20	15	30	20	30	3	-1	3	2	7	1	7	1	0		2	8	95000	168.022
45000	50000	30000	40000	30000	2	15	10	30	30	30	1	3	2	3	6	1	7	1	-99	20	2	4	60000	242.851
30	40	30	40	25	2	15	10	30	5	30	2	0	0	0	7	2	7	2	1	1987	2	6	45000	410.289
32000	38000	25000	28000	3000	1	30	25	25	25	25	1	-99	0	0	6	2	6	2	1	1963	2	3	38000	702.645
35000	38000	32000	41000	33000	2	12	9	15	6	15	3	2	1	2	6	3	5	4	0	1986	2	6	12000	224.384
50000	50000	50000	50000	50000	4	50	30	40	10	60	4	0	0	0	7	2	7	1	1	1983	2	6	50000	447.932
50000	60000	40000	60000	45000	2	15	10	30	10	20	2	3	3	3	5	2	6	1	0	1987	2	7	15000	196.246
30000	50000	20000	60000	20000	1	30	25	60	10	10	1	0	2	2	4	4	4	4	1	1986	2	6	20000	224.726
45000	60000	40000	55000	35000	1	25	10	35	15	40	2	0	1	0	6	2	6	2	0	1987	2	6	25000	332.85
60000	70000	50000	80000	50000	2	5	4	6	2	6	2	1	-2	3	7	2	6	2	0	1990	2	6	-1	193.647
60000	70000	50000	65000	55000	3	20	10	25	5	20	3	2	1	1	6	4	4	1	0	1985	2	7	1	308.556
50000	40000	30000	50000	30000	1	10	20	40	10	10	1	-99	-99	-99	6	4	6	4	0	1984	2	3	20000	340.551
36	40	35	41	28	2	10	9	12	8	15	2	3	1	1	5	3	6	2	0	1965	2	4	13000	322.393
45000	48000	39000	46000	42000	1	10	7	13	8	11	1	1	-1	1	6	2	6	2	0	1984	2	5	5000	299.419
30	40	20	30	30	2	50	40	60	50	50	2	2	1	1	7	1	7	3	0	1980	2	4	34000	286.506
40000	40000	40000	40000	40000	2	70	70	70	70	70	2	0	0	0	7	1	7	1	0	1981	2	4	25000	309.764
30000	32000	18000	40000	25000	1	45	28	70	12	69	1	0	-2	2	5	2	6	2	0	1989	2	4	60000	331.205
60000	65000	55000	65000	55000	2	8	6	15	6	20	1	0	-2	2	2	5	1	2	1	1987	2	6	60000	239.618
80000	80000	50000	60000	40000	1	6	5	4	3	2	1	0	-1	-1	6	6	6	6	0	1988	2	6	15000	110.399
10000	10000	-1	-1	13000	2	90	60	20	5	5	3	1	-1	-2	7	6	5	5	0	1990	1	4	-1	99.191
79000	95000	40000	80000	42000	2	20	15	23	5	20	2	0	-1	-1	7	4	5	1	0	1952	2	3	20000	557.584
120000	30000	25000	40000	25000	3	0	30	25	10	30	3	0	-2	0	7	4	6	4	1	1987	2	3	23000	638.187
35000	45000	30000	45000	27500	2	25	20	30	20	35	2	0	0	0	5	2	6	2	1	1974	7	3	27500	326.816
50000	75000	25000	75000	35000	1	15	5	50	5	15	1	3	2	3	6	2	6	1	1	1958	2	5	125000	266.963
25000	30000	20000	30000	25000	3	30	20	70	10	40	3	-2	-2	-2	1	7	1	7	1	1991	9	4	120000	157.948
35000	50000	35000	40000	30000	3	60	30	70	50	80	3	2	-2	-3	7	1	7	1	0	1974	1	4	34000	462.508
40000	48000	30000	65000	25000	3	15	10	20	6	25	2	1	1	2	6	2	6	3	0	1980	2	4	39000	617.258
50000	60000	40000	50000	40000	1	30	20	40	30	40	1	1	-1	3	6	2	6	1	0	1982	2	6	50000	335.834
50000	70000	35000	65000	30000	2	18	10	30	20	40	1	1	2	3	7	1	7	1	1	1993	2	4	15000	177.82
50	60	40	60	40	2	25	15	25	15	25	2	0	-1	1	7	2	6	2	1	1961	2	6	110000	231.785
40000	50000	20000	30000	20000	1	30	30	50	30	40	1	-1	-1	-1	6	4	2	2	1	1964	2	3	35000	446.56
50000	60000	40000	50000	50000	2	50	30	60	40	40	1	0	0	0	7	1	7	1	1	1992	1	4	1	220.029
85000	72500	55000	65000	35000	4	50	40	65	30	65	4	-2	1	-3	7	1	7	1	1	1985	8	6	25000	378.241
48000	59000	44000	48000	43000	1	18	12	22	18	22	1	1	0	1	6	4	4	4	0	1983	2	7	65000	363.969
55000	49000	40000	60000	25000	1	11	7	14	5	17	1	3	3	3	5	1	7	1	0	1983	2	4	30000	221.581
30000	45000	20000	55000	25000	2	30	20	50	30	40	3	2	0	2	6	2	7	2	1	1987	2	6	35000	265.96
40000	65000	50000	70000	30000	1	25	15	20	10	20	1	3	2	2	6	4	3	3	1	1991	2	4	-1	163.074
40000	45000	35000	46000	34000	1	12	10	14	9	15	1	0	-2	0	7	2	6	-99	0	1988	2	6	18000	344.584
75000	100000	30000	120000	25000	1	23	10	41	20	60	2	-3	-3	-3	1	3	2	2	1	1990	2	6	-1	205.301
35000	50000	30000	45000	25000	1	15	10	25	12	18	1	1	2	3	7	1	7	1	0	1987	2	6	-1	1026.445
60000	70000	40000	80000	45000	1	10	8	20	3	15	1	1	2	3	5	4	4	2	1	1989	4	6	200000	265.887
35000	50000	30000	50000	25000	2	30	15	25	10	30	2	1	2	1	5	3	5	4	0	1978	2	2	34000	314.372
60000	-1	-1	-1	-1	1	-1	-1	-1	-1	-1	1	2	2	2	6	2	6	2	0	1988	2	3	25000	233.845
60000	70000	30000	70000	30000	3	15	5	30	5	30	3	0	-1	2	6	4	5	1	0	1993	2	4	90000	196.34
42000	45000	35000	55000	26000	2	20	25	40	15	60	3	0	-3	3	6	5	4	6	0	1983	2	6	58000	306.462
48000	53000	25000	63000	38000	1	12	10	20	10	19	2	3	2	2	6	2	6	1	0	1990	2	4	137000	243.821
50000	80000	60000	70000	50000	2	50	30	60	50	60	2	-1	-3	3	6	1	3	6	0	1992	2	4	70000	237.352
44000	48000	38000	44000	38000	2	20	8	18	11	17	2	0	0	0	7	2	6	2	0	1987	2	6	38000	523.434
50000	60000	45000	60000	40000	1	10	7	12	2	15	2	2	1	3	7	3	5	1	0	1991	2	4	70000	257.112
60000	75000	50000	85000	55000	3	20	10	30	5	20	2	3	2	3	7	2	6	2	0	1990	2	4	-1	221.637
40000	45000	32000	40000	29000	1	15	10	20	9	20	1	1	1	1	6	2	6	1	0	1983	2	6	90000	363.585
100000	100000	100000	75000	50000	1	40	40	45	45	45	1	2	2	1	7	1	7	1	1	1952	2	4	60000	370.158
50000	70000	40000	80000	40000	2	10	5	10	3	10	2	3	2	3	5	3	5	2	1	1989	2	6	10000	148.018
70000	80000	60000	90000	40000	2	20	10	40	8	45	3	0	1	-2	7	1	7	1	1	1959	-99	4	35000	436.803
43000	50000	41000	37000	35000	1	45	25	50	30	60	2	3	0	2	7	1	7	1	1	1963	2	6	10000	739.003
36000	40000	30000	45000	32000	3	30	5	12	3	10	2	0	2	2	6	2	2	1	0	1989	2	4	36000	359.112
50000	40000	30000	35000	25000	3	40	10	40	15	45	2	0	3	3	7	1	7	1	1	1991	8	4	125000	276.305
50000	50000	25000	50000	30000	1	50	30	40	20	30	2	0	0	0	4	4	5	6	0	1986	2	4	7000	176.552
50000	60000	40000	50000	36000	1	30	10	10	3	7	1	3	1	2	7	1	7	1	0	1992	2	4	-1	367.268
45000	50000	40000	45000	30000	1	20	15	35	20	35	1	0	-2	1	6	3	5	1	1	1971	2	5	21000	220.682
60000	75000	40000	80000	35000	3	8	4	15	4	25	3	3	3	3	6	1	6	2	0	1988	2	4	55000	206.898
10000	20000	15000	13000	12000	1	40	30	40	40	40	1	2	2	2	7	1	7	1	1	1990	2	4	-1	128.605
50000	75000	20000	60000	15000	2	30	10	55	15	50	2	1	2	2	6	2	6	1	0	1983	2	5	65000	436.141
40000	45000	35000	50000	35000	3	20	20	20	20	20	2	2	1	1	6	2	6	1	0	1992	2	4	45000	179.859
50000	60000	40000	70000	30000	1	10	2	50	1	50	1	1	0	0	5	6	5	4	0	1987	2	6	-1	100.886
52000	52000	32000	48000	22000	1	35	20	40	20	55	2	1	0	3	7	1	7	1	0	35	2	4	23000	457.859
35000	35000	30000	40000	30000	2	30	15	20	15	20	2	2	1	2	6	2	6	2	1	1986	2	6	33000	347.234
35000	50000	25000	40000	30000	1	25	15	50	25	30	1	2	2	3	7	1	7	7	1	1978	2	7	52000	293.948
35000	36000	30000	40000	27000	3	8	5	7	3	10	4	3	2	2	7	1	7	1	0	1988	1	6	35000	219.836
60000	70000	50000	65000	45000	2	5	2	7	1	6	2	-1	-2	-2	-99	-99	6	1	1	1992	2	4	90000	355.703
48000	68000	29000	35000	26000	2	8	3	18	3	25	2	0	-2	-2	7	3	6	1	0	1992	2	4	1	100.345
30000	35000	27000	30000	27000	2	15	10	25	12	15	2	0	1	1	5	3	5	1	0	1980	2	8	75000	201.813
37250	44000	35000	33000	31000	1	9	5	11	3	7	2	-2	-1	-3	6	2	5	4	0	1983	2	6	44000	207.157
49000	55000	45000	55000	45000	1	20	20	20	20	20	1	-99	1	-1	4	4	3	2	1	34	2	4	50000	326.678
35000	45000	30000	40000	35000	1	18	10	15	10	15	1	1	1	3	6	2	6	1	0	1987	2	4	35000	327.35
20000	26000	18000	22000	23000	3	19	12	33	17	20	2	3	2	3	6	2	7	2	0	29	2	7	-1	195.076
40000	45000	37000	52000	30000	3	27	18	28	13	34	2	2	1	0	7	1	7	1	0	19	1	4	-1	228.087
30000	35000	20000	38000	18000	1	20	15	40	10	40	1	-1	-2	2	7	5	5	1	1	1969	2	6	48000	329.368
60000	65000	30000	60000	40000	3	30	15	40	15	30	3	0	0	1	7	2	6	1	1	1977	2	4	15000	353.916
48000	65000	29000	37000	31000	2	17	14	30	20	22	2	-2	-3	1	6	4	7	3	0	1964	2	6	124000	280.144
55000	62000	45000	68000	41000	2	11	7	22	5	24	2	2	0	2	4	6	6	4	0	1988	2	6	18000	280.739
35000	65000	15000	80000	25000	3	20	9	36	12	24	2	1	-1	3	7	1	7	1	0	1987	7	6	60000	262.886
42000	58000	38000	56000	34000	2	6	3	7	3	8	2	1	1	3	7	1	7	1	0	1990	7	4	1000	183.151
48000	52000	26000	60000	28000	2	20	11	40	5	34	2	3	3	3	7	1	7	1	0	1979	1	6	20000	486.061
50000	100000	60000	30000	10000	2	65	50	75	55	70	2	0	0	0	6	5	5	3	0	1988	2	3	-1	365.539
60000	80000	40000	70000	35000	3	53	30	70	24	56	3	-1	3	3	6	2	5	3	1	1991	2	4	95000	0
1	1	1	1	1		35	1	1	1	1	1	3	1	2	7	1	7	1	1	1953	4	6	80000	649.215
22000	48000	16000	38000	8000	1	17	8	26	11	34	1	3	2	3	7	2	7	2	0	1990	2	4	85000	317.052
30000	35000	25000	32000	22000	1	65	45	65	50	70	1	3	3	3	7	1	7	1	1	1990	2	4	35000	328.665
42000	45000	35000	50000	35000	2	20	18	24	10	24	1	2	2	2	6	2	5	1	1	1991	2	4	45000	180.571
35000	50000	30000	50000	40000	2	50	40	60	40	50	2	3	3	3	7	1	7	1	0	1986	2	4	60000	186.464
45000	50000	42000	52000	41000	1	15	10	25	8	23	2	1	3	3	7	2	6	3	0	1991	2	4	50000	321.019
50000	60000	45000	70000	50000	2	3	2	4	1	3	2	1	1	3	5	2	5	3	0	1990	2	6	50000	207.29
50000	55000	45000	56000	40000	1	18	15	25	5	20	2	2	2	2	6	2	6	2	0	1984	2	4	45000	207.375
50000	50000	40000	35000	30000	2	35	20	25	25	30	2	-1	0	0	7	1	7	1	1	1986	2	4	28000	242.504
50000	60000	45000	60000	35000	1	40	25	50	25	60	1	0	-2	2	6	7	7	1	0	1985	2	5	20000	273.352
30000	40000	20000	30000	20000	2	30	25	20	25	20	2	1	0	1	5	4	4	5	0	1992	2	4	120000	148.163
35000	40000	28000	43000	24000	2	18	12	26	8	22	2	-2	-2	1	6	2	6	2	0	1956	2	7	148000	116.624
50000	50000	50000	50000	50000	2	0	10	20	30	40	1	-1	-2	-2	4	3	3	3	1	28	2	3	50000	176.896
45000	60000	45000	70000	40000	3	40	30	40	15	50	2	1	0	2	7	2	6	1	1	-1	8	4	40000	434.728
48	56	42	60	40	2	20	14	27	9	30	2	0	0	1	5	3	4	2	0	1958	2	8	200000	211.074
25000	50000	20000	30000	10000	4	60	50	60	30	80	3	2	2	1	5	3	6	-99	1	1990	2	3	24000	0
70000	80000	60000	80000	60000	1	15	10	20	5	20	1	2	1	3	6	4	5	5	1	1991	9	4	77000	301.981
40000	60000	25000	50000	20000	3	20	5	10	5	5	3	-1	0	-1	4	5	3	4	0	1993	2	4	1	189.491
50000	65000	40000	30000	30000	3	40	30	60	65	65	2	3	2	2	5	2	7	2	1	1954	2	5	25000	406.35
25000	30000	25000	30000	20000	2	25	20	50	30	50	2	1	2	3	7	2	6	1	0	1993	2	4	100000	218.152
30000	40000	25000	40000	30000	2	11	12	24	11	23	3	3	2	3	7	2	6	1	0	1965	2	7	147000	442.542
25	20	20	20	20	3	25	25	25	25	25	3	0	0	1	5	4	5	5	0	1988	5	7	1	74.351
50000	50000	40000	60000	40000	1	10	5	6	4	6	1	2	2	2	6	2	7	2	1	1977	2	4	80000	338.582
60000	65000	55000	68000	55000	1	7	5	15	5	15	1	0	-1	1	7	5	5	2	0	1990	2	4	90000	190.419
60000	90000	40000	90000	25000	1	20	10	20	5	20	1	1	0	3	7	1	7	1	1	1989	2	6	100000	179.203
40000	35000	25000	60000	22000	1	35	18	50	10	40	1	0	2	2	6	2	6	2	1	1979	-99	4	-1	521.517
40000	40000	40000	40000	40000	3	30	30	30	30	30	2	0	0	0	5	2	5	3	0	1983	2	6	80000	210.401
30000	30000	30000	30000	30000	4	60	60	60	60	60	4	-99	0	0	6	1	6	1	1	1978	2	5	28000	480.306
220000	60000	60000	50000	50000	2	50	75	75	60	60	1	-2	1	0	6	2	6	2	0	1978	2	4	50000	398.873
50000	65000	30000	60000	35000	2	35	15	50	20	40	2	3	2	3	5	2	6	2	0	1987	7	6	17000	394.294
45000	50000	40000	45000	40000	1	20	15	25	15	25	1	-2	-3	-3	5	5	3	5	0	1981	2	4	55000	337.455
44	49	32	42	34	2	18	5	26	8	20	2	3	3	3	7	1	7	1	0	1985	2	4	110000	212.853
42000	45000	36000	41000	37000	2	27	21	29	22	25	2	0	-1	1	5	4	6	2	0	1963	2	4	29700	467.796
60	50	30	40	25	2	10	10	10	5	5	1	3	3	3	7	1	7	1	1	1963	2	4	18	222.3
45000	51000	41000	46500	42000	2	18	13	22	16	21	2	2	1	3	5	3	6	6	0	1975	2	5	62000	281.962
48000	52000	30000	40000	35000	1	40	25	65	35	45	1	-3	-2	-2	6	6	4	2	1	1988	2	6	22000	519.243
30000	40000	20000	30000	10000	1	40	30	10	25	17	3	1	0	1	6	6	7	6	0	1993	4	4	1	180.232
45000	60000	45000	60000	30000	3	60	40	80	20	90	3	3	3	3	7	2	7	1	1	1992	2	3	45000	221.599
65000	60000	50000	55000	40000	3	65	55	70	40	75	3	1	2	2	5	2	6	2	1	1989	2	5	55000	138.675
35000	40000	30000	45000	30000	3	20	10	20	5	20	3	3	3	3	7	2	7	1	1	1974	2	4	60000	172.315
30000	50000	20000	20000	15000	1	30	10	20	30	30	2	-99	3	3	6	1	5	1	0	1984	7	5	5000	265.527
56000	63000	45000	68000	48000	1	45	8	17	10	12	1	0	1	3	7	2	6	1	1	1976	2	4	12000	463.979
40000	60000	30000	40000	30000	1	20	15	30	10	20	2	1	-1	1	5	6	4	4	0	1984	2	5	24000	240.768
50000	60000	40000	70000	30000	1	6	1	3	1	3	1	2	2	2	7	1	7	1	0	1983	2	4	100000	353.093
50000	45000	30000	40000	30000	1	20	15	30	15	30	2	1	3	3	7	1	7	1	1	1969	1	6	30000	183.923
50000	60000	30000	40000	30000	1	15	5	20	5	20	1	2	-1	2	7	1	7	1	1	26	2	4	20800	252.214
40000	40000	40000	40000	40000	1	75	70	80	70	80	1	0	0	0	5	5	5	5	0	1992	4	4	15000	248.67
-1	-1	-1	-1	-1		-1	-1	-1	-1	-1		1	3	3	7	1	6	2	1	1984	4	7	-1	116.089
60000	65000	45000	65000	35000	1	37	30	40	30	48	1	0	0	1	7	1	7	1	1	1964	2	4	24500	454.705
45000	55000	39000	51000	35000	2	20	15	35	20	40	2	3	3	3	6	1	7	1	0	1981	2	5	55000	180.677
49000	55000	45000	49000	45000	1	15	12	17	13	18	1	0	-3	-1	6	3	4	4	0	1992	2	4	45000	170.848
45000	47000	34000	49000	37000	2	15	14	21	12	18	2	3	2	3	7	1	7	1	1	1989	2	6	35000	297.125
50000	75000	40000	80000	35000	2	30	15	33	10	36	1	3	2	2	6	2	6	2	1	1987	1	4	75000	204.375
33000	40000	35000	41000	36000	2	14	10	24	10	22	2	-2	-2	-2	5	5	3	3	0	1971	2	6	70000	447.554
45000	50000	35000	45000	40000	3	18	15	30	20	25	3	0	-2	3	7	2	4	1	0	1991	2	4	-1	240.386
50000	65000	40000	70000	35000	2	20	2	10	2	6	2	2	0	3	6	4	6	3	0	27	2	6	65000	208.831
45000	50000	30000	35000	35000	1	30	10	20	17	17	2	2	-1	3	6	2	6	1	0	28	2	4	30000	210.281
50000	60000	30000	60000	30000	2	20	10	30	10	30	2	3	3	3	7	1	7	1	1	1954	2	6	70000	348.072
35000	45000	28000	45000	32000	1	22	17	16	15	20	1	3	2	3	7	1	7	2	1		2	6	65000	451.019
55000	57000	43000	67000	42000	2	12	8	21	2	23	2	0	3	3	7	1	7	1	0	1976	2	7	101000	249.232
40000	50000	30000	30000	20000	1	30	20	40	10	40	1	3	3	3	7	1	7	1	0	1985	2	4	10000	200.53
40000	60000	30000	70000	40000	1	10	10	30	10	30	1	1	2	2	6	3	6	2	0	1988	4	4	120000	270.146
	0	0	0	0	1	5	2	4	1	1	1	-3	-3	-3	7	2	7	2	1	1973	2	6	1	310.771
40000	50000	30000	70000	25000	3	55	40	60	30	80	2	2	1	1	5	4	4	4	0	1983	2	3	40000	95.832
50000	70000	30000	90000	30000	2	10	5	9	4	10	2	1	3	3	7	1	7	1	0	1980	2	4	59000	215.19
90000	60000	40000	110000	50000	1	50	50	60	40	30	1	0	0	0	7	3	7	1	1	1983	2	3	40000	206.385
40000	45000	35000	45000	30000	3	20	10	20	5	20	2	3	2	2	6	2	6	2	1	1959	2	6	60000	241.483
64000	98000	42000	76000	52000	2	27	10	40	15	35	2	3	3	3	7	3	7	1	0	44	2	4	24500	241.514
30000	50000	20000	50000	20000	3	30	20	30	10	30	3	2	2	2	7	2	5	1	0	1986	2	4	12000	289.492
50000	70000	40000	80000	45000	2	8	5	20	5	25	2	-2	-2	1	6	5	5	5	0	1991	2	6	-1	139.528
50000	60000	40000	60000	40000	1	40	20	30	10	20	1	-1	-3	3	5	3	6	6	1	1987	2	6	100000	207.957
46000	46000	40000	60000	40000	2	25	10	10	5	10	2	-3	-3	-3	4	4	2	1	1	1964	2	6	60000	217.945
55000	65000	40000	60000	35000	1	60	10	30	5	40	1	-99	-99	-99	7	1	4	1	1	1990	4	3	70000	226.645
30000	50000	21000	21000	21000	2	30	20	40	35	40	3	-1	-2	-2	6	2	6	1	0	1988	2	4	-1	299.697
45000	50000	38000	48000	37000	1	11	1	4	1	5	1	2	1	2	6	2	5	4	0	1985	2	6	-1	340.936
35000	40000	30000	50000	20000	2	10	5	30	5	20	2	-1	-3	-1	-99	-99	3	2	0	1987	2	5	24000	264.844
40000	50000	30000	50000	35000	2	20	10	30	10	20	2	-99	3	3	6	2	4	4	0	21	8	4	100000	149.666
0	0	5	5	5	4	5	5	6	6	4	1	0	3	1	1	2	3	2	-99		4	2	45	113.599
50000	70000	35000	65000	35000	3	45	25	87	67	95	3	3	3	3	6	1	6	1	0		2	6	70000	116.821
20000	30000	17000	32000	14000	2	20	30	40	15	40	2	-3	-2	-2	6	4	6	1	1	1959	2	4	36000	183.782
