# Supplementary material for: The White Ceiling Heuristic and the Underestimation of Asian-American Income
Source: PLoS One. 2014 Sep 30;9(9):e108732. doi: 10.1371/journal.pone.0108732 (PMC4182537; doi:10.1371/journal.pone.0108732)
Supplement: Appendix S3 — Datasets. (ZIP) [file pone.0108732.s003.zip › Martin & Nezlek _ 2014 _ Study 2.csv]

AllMed	WhMed	BlMed	AsMed	HiMed	IncCnf	AllPov	WhPov	BlPov	AsPov	HiPov	PovCnf	Party	Econ	Social	SDO_1	SDO_2	SDO_3	SDO_4	Sex	RawYear	Race	RawEduc	Income	timetaken	Surprise	OverallBetter	OverallWorse	WhBetter	WhWorse	BlBetter	BlWorse	AsBetter	AsWorse	HiBetter	HiWorse
50000	60000	42000	55000	38000	1	30	20	40	20	43	1	3	2	3	6	3	5	1	0	1981	2	6	-1	875.992	3	0	0	0	0	0	0	1	0	1	0
50000	55000	40000	65000	45000	2	20	20	30	10	15	1	-1	-2	-2	5	1	4	1	0	1978	4	8	75000	333.788	4	0	0	1	0	0	1	0	0	0	0
45000	42000	35000	48000	32000	2	25	10	30	15	35	2	0	0	0	4	4	3	4	0	1979	2	4	19800	163.082	3	0	0	0	0	0	0	0	0	1	0
55000	60000	50000	60000	50000	1	15	10	20	10	20	1	2	1	3	4	3	6	4	1	1990	8	4	-1	338.631	3	0	0	0	0	0	1	0	0	0	1
60000	50000	40000	60000	30000	3	60	40	60	17	70	3	3	3	2	6	3	6	1	1	1954	1	6	75000	661.922	1	0	0	0	0	0	0	0	0	0	0
70000	100000	40000	120000	50000	3	25	15	60	10	50	3	3	3	3	7	1	7	2	1	1992	2	4	6000	809.288	4	1	0	0	1	1	0	0	0	0	0
60000	60000	50000	50000	50000	2	40	30	30	30	30	1	2	-1	-1	7	1	7	1	1	1949	2	3	13000	809.851	3	0	1	0	0	0	1	1	0	0	1
30000	60000	27000	25000	22000	2	20	10	40	5	30	2	3	3	3	5	6	5	2	0	26	1	6	20000	309.2	3	1	0	0	1	1	0	1	0	0	1
30000	30000	25000	28000	25000	1	18	15	23	15	24	1	3	2	3	5	2	6	2	1	1957	2	6	-1	487.589	3	1	0	1	0	0	0	0	0	0	1
100000	100000	100000	100000	100000	3	10	10	10	10	10	2	2	2	3	7	1	7	1	0	1986	2	4	25000	423.601	5	0	1	0	1	0	1	0	1	0	1
35000	40000	33000	40000	30000	3	22	17	30	14	26	2	-3	-2	-2	3	4	2	2	0	1987	2	6	45000	323.9	1	0	0	0	0	0	0	0	0	0	0
20000	38000	30000	34000	28000	3	20	5	10	2	3	1	2	0	3	6	3	5	1	0	1990	2	4	30000	877.606	2	1	0	0	0	0	0	0	0	0	0
30000	40000	35000	25000	20000	2	40	30	45	50	55	1	-1	0	0	7	3	5	1	1	1988	2	4	9000	436.523	3	1	0	0	0	0	0	1	0	1	0
42000	48000	35000	52000	32000	1	22	16	28	14	28	1	1	2	3	6	2	6	1	0	1980	2	4	2500	781.88	3	0	0	1	0	0	0	1	0	0	0
32000	42000	28000	45000	30000	2	14	5	3	2	3	3	0	-1	3	6	3	5	2	0	1988	2	3	35000	344.43	3	0	0	0	0	0	0	0	0	0	0
60000	70000	45000	65000	45000	1	20	17	25	17	25	1	2	-1	-1	6	2	6	1	0	1990	2	4	-1	785.273	3	0	0	1	0	0	1	1	0	1	0
45000	55000	40000	70000	35000	3	20	20	30	5	40	2	0	0	0	4	4	4	1	0	1987	2	6	-1	216.374	1	0	0	0	0	0	0	0	0	0	0
50000	60000	30000	50000	30000	3	9	18	16	2	6	2	0	1	2	6	2	6	1	0	1992	1	3	-1	781.912	3	0	0	0	1	0	1	1	0	0	1
25000	30000	10000	30000	20000	2	10	10	20	8	12	1	0	-99	-99	5	2	5	2	0	1993	2	4	100000	335.461	2	0	0	0	0	0	0	0	1	0	1
35000	37000	30000	45000	32000	3	23	20	35	15	28	3	2	-1	1	6	3	5	2	0	1974	2	6	59000	914.724	2	1	0	0	0	0	0	0	0	0	0
40000	45000	40000	40000	40000	1	30	5	15	4	6	1	1	2	2	5	5	4	4	0	1992	2	4	70000	273.74	1	0	0	0	0	0	0	0	0	0	0
40000	40000	35000	45000	35000	1	20	17	22	20	22	1	-99	1	1	6	3	6	1	1	1979	2	6	15000	1179.04	2	1	0	1	0	0	1	1	0	0	1
50000	55000	45000	60000	40000	3	40	20	25	30	20	3	1	1	1	5	2	6	2	0	1993	2	4	52000	585.456	4	0	0	1	0	0	1	0	0	0	1
80000	100000	60000	90000	70000	3	40	30	60	30	40	2	2	1	1	6	3	6	2	0	1989	11	4	70000	570.697	4	0	1	0	0	0	0	0	0	0	0
40000	75000	50000	50000	30000	2	15	5	20	10	30	2	1	1	1	5	3	5	1	1	1979	2	5	75000	420.776	2	0	0	0	1	0	1	1	0	1	0
75	75	55	40	25	3	20	10	30	10	40	2	0	2	2	7	1	7	1	1	32	2	5	28000	648.893	3	0	0	0	0	0	0	1	0	1	0
50000	60000	35000	55000	40000	2	15	10	17	10	15	2	0	0	0	7	2	6	2	0	1993	2	3	130000	318.441	3	0	1	0	0	0	1	0	1	0	1
45000	55000	35000	56000	50000	1	20	15	35	10	30	1	1	3	3	6	3	5	1	0	1980	2	6	1000	297.234	2	0	0	0	0	0	1	1	0	0	0
18000	22000	18000	20000	18000	3	50	40	60	50	60	3	1	2	2	7	1	7	1	1	1976	2	6	65000	444.276	4	1	0	0	0	0	0	0	0	0	0
40000	50000	25000	40000	25000	3	15	12	30	8	30	2	3	2	2	6	2	7	2	0	1979	2	4	30000	543.636	3	0	0	1	0	0	0	0	1	0	1
48000	56000	38000	59000	31000	3	24	16	27	18	30	3	3	2	2	6	1	6	1	0	1993	2	3	49000	662.186	2	1	0	1	0	1	0	1	0	1	0
30000	35000	25000	40000	25000	3	15	10	20	5	15	3	-2	-2	-2	5	5	3	5	0	1988	2	6	30000	383.735	5	1	0	0	0	0	0	0	0	0	0
56000	65000	48000	75000	55000	1	15	15	30	20	25	1	2	0	2	6	2	6	2	1	1963	7	5	67000	933.676	1	0	0	0	0	0	0	0	0	0	0
50000	65000	40000	65000	30000	4	30	20	25	5	40	3	3	3	3	7	1	7	1	1	1968	8	4	20000	622.292	3	0	1	0	1	0	1	0	0	0	1
40000	40000	40000	40000	40000	3	40	40	40	40	40	3	-3	-3	-3	4	4	4	2	0	26	2	2	32000	272.789	1	0	0	0	0	0	0	0	0	0	0
35000	27000	22000	40000	10000	5	50	70	60	50	10	4	0	0	0	7	6	6	6	0	1984	2	3	20000	254.092	3	0	0	0	0	0	0	0	0	0	0
50000	55000	40000	45000	45000	4	15	7	18	8	13	4	0	-1	1	5	3	5	2	0	1981	2	4	80000	383.309	2	1	0	0	0	0	0	0	0	0	0
55000	55000	45000	60000	45000	1	20	20	25	15	25	1	3	2	3	6	2	7	1	1	1970	4	8	-1	942.451	2	1	1	0	0	0	0	0	0	0	0
45000	50000	30000	45000	22000	1	60	40	50	50	50	1	2	2	2	7	3	6	2	1	1988	2	6	10000	347.705	4	1	0	0	0	0	0	0	0	0	0
45000	45000	30000	35000	37000	3	28	16	23	16	35	3	0	0	1	7	1	7	1	0	1990	2	4	40000	946.844	3	0	0	1	0	0	0	1	0	1	0
50000	65000	45000	60000	40000	1	24	16	20	5	20	1	0	-1	0	7	3	6	1	1	1964	2	6	50000	633.775	1	0	0	0	0	0	0	0	0	0	0
30000	50000	20000	30000	30000	2	12	10	15	10	10	3	0	0	0	6	3	5	4	0	1978	2	3	20000	306.502	3	1	1	1	0	0	1	1	0	0	0
55000	65000	50000	65000	35000	3	5	8	10	4	10	3	-3	-3	-3	7	1	7	1	0	1985	2	5	55000	438.068	1	0	0	0	0	0	0	0	0	0	0
75000	30000	25000	30000	27000	2	37	35	21	6	10	1	3	0	0	7	1	7	1	1	1965	2	4	30000	1388.952	1	0	0	0	0	0	0	0	0	0	0
40000	45000	25000	40000	30000	2	10	20	50	10	30	2	2	0	1	7	1	7	1	0	1985	4	4	35000	282.725	2	1	0	0	0	0	0	1	0	0	0
40000	48000	38000	42000	36000	1	20	16	35	18	40	1	3	1	3	6	2	6	1	1	1989	2	6	26000	500.668	2	1	0	1	0	1	0	1	0	1	0
60000	75000	45000	90000	30000	2	60	100	70	80	60	1	0	-2	1	6	1	6	2	1	1993	2	3	1	604.016	3	0	1	0	1	0	0	0	1	0	0
40000	45000	35000	50000	35000	3	45	15	85	15	75	5	1	0	0	7	2	7	1	0	1991	5	4	29000	575.709	1	0	0	0	0	0	0	0	0	0	0
50000	60000	55000	90000	38000	1	25	15	20	8	15	1	0	-2	-1	7	2	7	2	1		2	3	20000	398.054	3	0	1	1	0	0	1	0	1	0	1
65000	85000	45000	65000	40000	2	30	10	25	15	25	1	0	-1	1	5	4	3	3	1	1976	2	6	220000	462.978	2	1	0	0	0	0	0	1	0	0	0
35000	35000	25000	32000	22000	3	10	30	40	10	30	1	-99	1	1	5	3	4	2	1	197	4	6	49000	426.506	2	1	0	1	0	1	0	1	0	1	0
32000	35000	29000	38000	30000	3	10	6	12	3	10	3	-1	-1	-1	7	5	5	3	0	1984	2	5	75000	407.43	4	1	0	1	0	1	0	1	0	1	0
50000	50000	4000	75000	25000	2	30	20	25	15	60	2	-3	-2	-2	7	1	1	1	1	1981	2	4	25000	859.974	2	0	0	0	0	0	0	0	1	1	0
50000	60000	30000	65000	35000	5	30	5	10	5	10	4	0	0	0	7	3	5	1	0	-1	8	4	-1	619.264	3	0	1	0	1	0	1	0	1	0	1
30000	33000	29000	35000	24000	2	50	30	50	50	60	3	3	3	1	7	1	7	1	1	1956	2	6	74000	470.665	2	0	0	0	0	0	0	0	1	0	0
75000	50000	40000	45000	35000	1	15	10	30	25	20	1	2	1	2	5	2	5	2	1	1993	11	3	35000	353.682	2	0	0	0	1	0	0	1	0	0	0
60000	70000	35000	75000	30000	3	20	10	50	5	60	3	0	0	2	7	1	6	2	1	1985	1	6	20000	477.965	3	0	0	0	0	1	0	0	1	1	0
42000	50000	35000	55000	30000	3	20	15	25	13	30	3	2	0	3	7	1	7	1	0	1994	2	5	65000	561.9	2	1	0	0	1	0	1	0	1	1	0
60000	60000	60000	60000	60000	2	35	23	30	15	25	1	3	3	3	7	1	5	1	1	1988	2	6	17800	293.054	2	0	1	0	0	0	0	1	0	0	1
40000	60000	35000	40000	35000	3	25	15	30	25	30	2	2	2	2	7	1	7	1	0	1984	2	6	43000	618.58	3	1	0	0	1	0	1	1	0	0	1
36000	50000	20000	40000	18000	3	50	30	60	20	70	2	3	2	2	7	1	7	2	1	1987	2	6	500000	286.571	3	1	0	1	0	1	0	1	0	1	0
50000	50000	10000	20000	5000	1	20	30	50	40	75	1	0	0	2	7	1	7	1	0	1988	2	4	5000	821.246	1	0	0	0	0	0	0	0	0	0	0
40000	50000	30000	45000	25000	3	30	20	35	30	30	3	3	1	0	7	3	7	2	1	1987	2	4	30000	1498.732	4	1	0	0	0	0	0	1	0	0	1
30000	40000	30000	50000	20000	2	10	3	3	1	3	1	2	1	1	7	2	6	1	1	1980	2	6	39000	321.051	5	1	0	0	0	0	0	0	0	1	0
50000	100000	90000	150000	45000	2	30	15	20	5	40	2	-99	-99	-99	7	1	6	1	1	1984	2	5	85000	1084.317	4	0	1	0	0	0	1	0	0	1	0
75000	100000	45000	50000	30000	2	35	20	60	40	75	2	1	1	1	5	7	3	4	1	1973	2	5	75000	553.241	4	1	0	0	1	0	0	1	0	0	0
35000	38000	30000	40000	30000	1	15	10	20	5	20	1	0	-1	1	6	4	4	1	1	1970	2	4	93000	1066.07	2	1	0	0	0	0	0	0	0	0	0
40000	50000	35000	40000	25000	3	14	10	17	15	20	1	-1	1	-2	6	2	6	2	0	1988	2	6	80000	470.745	2	1	0	0	0	0	1	1	0	0	1
40000	50000	30000	60000	30000	2	15	12	20	10	20	1	3	2	3	6	1	7	2	1	1989	2	6	60000	336.787	2	0	0	0	0	0	0	0	0	0	1
30000	45000	22000	40000	24000	2	20	10	40	30	30	1	-99	2	2	4	2	5	2	1	1983	2	5	9000	626.258	2	1	0	0	0	0	0	0	0	0	0
38000	45000	32000	48000	28000	1	10	8	15	7	18	1	3	2	3	7	2	6	1	0	1960	2	8	15000	551.082	3	1	0	0	0	0	0	0	1	0	0
50000	65000	35000	70000	40000	1	17	15	35	17	25	2	2	2	3	6	3	6	2	0	1957	2	5	-1	956.631	1	0	0	0	0	0	0	0	0	0	0
60000	80000	30000	75000	25000	2	20	15	20	10	30	2	0	-2	-2	6	4	2	1	0	1977	2	5	65000	660.742	2	1	0	0	0	0	0	0	1	1	0
55000	60000	30000	65000	30000	2	30	25	40	35	40	2	3	-3	-2	6	7	5	5	0	1983	1	4	35000	1384.434	5	0	0	1	0	1	0	0	0	1	0
35000	40000	30000	50000	20000	3	5	2	1	1	1	3	2	1	1	6	2	6	4	0	1986	2	6	21000	376.04	4	0	1	0	1	0	1	0	1	0	1
30000	40000	25000	20000	18000	2	35	20	60	60	75	3	1	1	3	7	2	7	1	1	1987	2	6	40000	434.539	2	1	0	1	0	1	0	1	0	1	0
40000	50000	30000	60000	35000	2	15	8	25	3	15	2	1	2	3	7	1	7	1	0	1986	2	6	34000	511.427	1	0	0	0	0	0	0	0	0	0	0
30000	40000	28000	35000	28000	2	8	7	10	4	3	1	3	1	3	7	1	6	1	0	1987	2	6	42000	434.241	1	0	0	0	0	0	0	0	0	0	0
55000	60000	30000	60000	45000	3	30	20	40	20	40	2	2	0	0	7	7	7	1	1	1965	2	4	49000	478.88	3	1	0	0	1	0	0	1	0	0	0
50000	55000	35000	57000	40000	2	15	10	35	8	20	1	0	2	3	6	2	4	2	0	1983	2	7	21000	430.985	1	0	0	0	0	0	0	0	0	0	0
40000	50000	30000	45000	25000	1	35	30	40	35	50	1	0	-1	3	6	3	7	1	0	1971	2	4	75000	985.88	2	0	0	0	0	0	0	0	1	1	0
25000	30000	22000	34000	22000	2	5	34	21	21	34	1	0	-2	2	7	1	7	1	1	1963	2	2	5000	209.179	2	0	0	1	0	0	0	0	0	0	0
50000	60000	40000	40000	40000	1	10	5	13	10	10	1	2	-2	1	6	2	7	1	0	1979	2	6	12000	482.331	3	0	1	0	1	0	1	1	0	0	1
60000	80000	30000	110000	50000	1	20	7	55	15	30	2	2	-1	3	6	3	4	1	0	1	9	5	110000	921.365	3	0	1	0	0	0	0	0	1	0	0
40000	45000	30000	40000	20000	2	30	20	35	10	40	1	3	1	1	7	2	7	1	1	1953	2	6	76000	589.076	3	0	0	1	0	0	0	1	0	1	0
45000	50000	40000	70000	30000	2	15	3	6	1	7	1	-1	-2	-1	5	4	4	1	1	1988	2	6	76500	606.184	2	0	0	0	0	0	0	0	1	0	0
40000	40000	30000	35000	30000	1	15	5	10	5	10	1	2	1	2	6	1	7	1	1	1989	2	5	45000	240.788	2	0	0	1	0	0	1	1	0	0	1
42000	45000	39000	45000	52000	2	15	5	20	2	22	2	0	-2	3	6	2	3	5	0	1971	3	4	55000	362.051	3	1	0	0	0	0	1	0	1	0	0
38000	42000	34000	48000	32000	5	25	20	30	15	35	3	0	2	3	6	4	4	4	1	1980	2	6	20000	372.315	2	1	0	0	0	0	0	0	0	0	0
90000	100000	70000	120000	90000	2	40	10	25	5	20	2	0	0	0	7	1	7	1	1	1985	5	6	45000	419.133	3	0	1	0	0	0	0	0	0	0	0
40000	45000	24000	40000	35000	1	35	20	27	18	24	1	0	3	3	6	1	6	1	0	1976	2	6	25000	428.756	3	1	0	1	0	1	0	1	0	1	0
50000	75000	40000	60000	30000	2	40	10	30	5	40	2	-1	-2	-1	7	2	6	1	1	1939	2	4	40000	1067.593	4	0	1	0	1	1	0	1	0	1	0
50000	60000	40000	50000	30000	3	10	3	15	5	12	3	0	0	0	6	4	5	4	0	1993	2	3	65000	404.669	2	1	0	0	1	0	1	0	1	0	1
50000	60000	40000	55000	40000	3	15	1	40	1	40	2	3	2	2	5	6	7	1	1	1986	2	6	27500	240.415	2	0	0	0	0	0	0	0	1	0	0
62000	67000	58000	60000	51000	3	18	10	20	14	21	3	-2	-2	-2	6	6	5	3	0	1992	2	4	104000	359.916	4	0	1	0	0	0	0	0	0	0	0
45000	55000	40000	52000	35000	3	25	20	35	15	35	2	1	0	2	6	2	6	1	1	1959	2	6	77000	726.693	2	1	0	0	0	0	0	1	0	0	0
35000	38000	32000	40000	32000	1	18	12	25	10	25	1	1	2	3	7	1	7	1	1	1986	2	4	150000	705.849	1	0	0	0	0	0	0	0	0	0	0
45000	50000	40000	55000	45000	1	15	10	20	5	15	1	-3	-3	-2	6	2	6	2	0	1974	2	4	80000	409.931	2	1	0	0	0	0	0	0	0	0	1
-1	70000	60000	50000	40000	2	-1	10	50	60	60	3	0	0	0	7	4	4	1	0	1973	7	4	-1	829.56	3	0	0	0	0	0	0	1	0	0	0
-1	50000	20000	-1	-1	3	30	10	20	-1	-1	3	3	2	2	6	4	6	3	0	-1	2	6	40000	879.534	6	0	0	0	0	0	0	0	0	0	0
37000	39000	34000	41000	37000	2	19	8	14	4	12	2	0	-2	-1	6	3	5	2	0	1992	2	3	59000	710.928	2	0	0	0	0	0	0	0	1	0	1
50000	80000	30000	60000	20000	3	20	10	50	5	60	3	0	1	-1	6	2	5	3	1	1975	4	7	130000	1437.842	3	1	0	0	1	1	0	0	1	1	0
45000	53000	39000	53000	38000	1	23	18	28	19	26	1	1	0	1	5	2	7	1	1	1969	2	4	44000	876.604	3	0	0	1	0	0	1	1	0	0	0
55000	60000	40000	50000	30000	2	20	15	30	10	30	2	3	0	2	7	1	7	1	1	1969	2	7	300000	336.65	1	0	0	0	0	0	0	0	0	0	0
45000	45000	35000	45000	35000	1	35	20	30	10	30	1	3	3	3	7	1	7	1	1	1961	2	4	39000	832.101	1	0	0	0	0	0	0	0	0	0	0
45000	40000	43000	65000	44000	2	15	15	30	10	30	2	0	0	0	7	7	1	1	1	1957	2	7	80000	915.398	1	0	0	0	0	0	0	0	0	0	0
45000	55000	40000	55000	50000	3	20	5	15	10	10	3	0	0	3	6	3	5	5	0	1948	2	4	60000	573.947	3	0	0	0	0	0	0	1	0	0	1
40000	40000	35000	45000	35000	2	20	15	20	15	20	2	3	2	2	7	2	7	1	1	1987	2	3	90000	289.799	2	1	0	1	0	1	0	1	0	1	0
40000	40000	30000	50000	30000	1	15	15	25	5	20	1	0	0	1	5	3	3	5	0	1983	4	6	35000	471.623	3	1	0	1	0	0	0	1	0	0	1
30000	30000	25000	35000	25000	3	10	8	12	8	13	2	-99	2	2	4	2	6	1	1	1984	2	4	39000	283.52	3	1	0	0	0	0	0	0	0	0	0
50000	55000	35000	60000	25000	1	1	0	2	0	2	1	0	0	1	4	4	4	1	1	1969	2	6	140000	608.464	3	0	1	0	0	0	0	0	1	0	0
50000	60000	30000	60000	30000	2	20	10	30	20	20	1	0	2	2	7	1	7	1	1	1989	3	4	7000	508.81	3	1	0	1	0	1	0	1	0	1	0
35000	35000	25000	45000	35000	3	65	35	70	20	50	3	1	3	3	7	1	7	1	1	1989	7	5	35000	237.131	4	0	1	0	0	1	1	0	1	1	0
35000	40000	30000	32000	28000	1	10	8	15	12	15	1	1	0	0	7	3	6	1	0	1962	2	3	51000	775.69	4	0	0	0	0	0	0	1	0	0	1
50000	70000	30000	50000	30000	3	20	5	50	10	50	3	-1	-1	-1	6	2	6	3	1	1988	4	6	600000	448.855	2	0	0	0	0	0	0	1	0	0	0
25000	50000	15000	35000	15000	2	8	5	10	5	10	1	1	0	2	6	3	6	2	0	1992	2	4	1	672.285	2	0	1	0	0	0	0	0	0	0	0
45000	60000	35000	55000	25000	2	25	10	50	15	60	3	3	3	3	5	1	7	1	0	1981	6	7	30000	881.059	2	1	0	0	1	0	0	0	1	0	0
30000	32000	24000	35000	22000	2	15	10	20	5	20	2	0	2	3	6	3	5	5	0	1989	2	6	25000	431.924	3	1	0	0	0	0	0	0	0	0	0
50000	55000	30000	60000	40000	1	15	10	20	10	20	1	0	-1	3	7	1	7	1	0	1992	2	8	30000	648.844	2	1	0	0	0	0	1	0	0	0	0
50000	50000	50000	50000	50000	3	25	1	25	1	10	3	0	0	0	4	4	4	4	1	1968	4	7	75000	1046.793	2	0	0	0	0	0	1	0	0	0	1
40000	45000	30000	90000	30000	4	3	2	10	0	10	4	-3	-3	-3	2	7	1	7	1	1990	2	6	100000	420.653	1	0	0	0	0	0	0	0	0	0	0
35000	35000	20000	40000	20000	3	45	40	35	40	30	3	1	-1	3	7	2	7	2	1	1987	2	6	25000	711.82	1	0	0	0	0	0	0	0	0	0	0
30000	40000	20000	35000	27000	1	13	2	30	5	12	1	0	-1	1	1	4	4	1	0	1992	2	4	85000	316.945	1	0	0	0	0	0	0	0	0	0	0
40000	40000	40000	40000	40000	2	20	4	8	2	6	2	-99	-99	2	4	4	6	4	0	1990	2	3	-1	501.783	3	0	0	0	0	0	1	0	0	0	0
25000	30000	20000	50000	10000	3	30	10	30	5	60	3	0	0	0	7	1	7	1	1	1980	2	5	25999	551.672	1	0	0	0	0	0	0	0	0	0	0
30000	40000	20000	40000	30000	3	30	20	40	20	30	1	0	0	0	6	4	4	2	0	1970	2	6	10000	379.265	1	0	0	0	0	0	0	0	0	0	0
40000	70000	40000	80000	30000	2	20	10	30	10	40	1	-2	1	1	4	7	5	4	1	1980	2	6	115000		2	0	0	0	0	0	0	0	0	0	0
50000	60000	40000	65000	30000	1	15	10	30	5	30	1	0	0	0	5	2	6	1	1	1979	2	5	20000	454.831	2	1	0	0	0	0	0	0	0	0	0
45000	50000	30000	55000	35000	3	20	5	40	5	30	3	1	0	1	6	2	6	2	0	1968	2	4	30000	975.971	3	1	0	0	0	0	0	0	0	0	0
40000	50000	25000	50000	25000	1	20	15	30	15	30	1	1	1	3	7	3	6	2	0	1983	2	4	24000	436.038	1	0	0	0	0	0	0	0	0	0	0
55000	76000	23000	55000	60000	1	22	10	67	23	18	1	-2	-1	-2	7	1	7	1	0	1978	2	5	100000	383.093	3	1	0	0	0	0	0	0	0	0	0
60000	70000	30000	75000	40000	3	20	5	40	5	30	3	2	1	2	6	3	6	2	0	1987	2	6	45000	349.831	1	0	0	0	0	0	0	0	0	0	0
50000	60000	40000	45000	35000	1	15	5	30	10	25	3	2	2	2	5	1	6	1	1	1994	2	4	6000	542.369	1	0	0	0	0	0	0	0	0	0	0
50000	70000	30000	73000	50000	3	20	15	25	10	15	3	-1	-2	-2	6	4	5	2	1	1966	2	7	74000	542.029	2	0	0	0	0	0	0	1	0	0	1
40000	45000	30000	45000	30000	1	15	15	30	10	30	1	3	3	3	7	1	7	1	1	1980	2	8	90000	261.401	2	0	0	0	0	0	0	1	0	0	0
32000	60000	30000	35000	30000	2	30	10	35	20	40	2	-99	0	1	5	4	5	2	0	1989	2	4	25000	796.531	1	0	0	0	0	0	0	0	0	0	0
50	50	40	60	40	3	30	20	50	30	30	2	0	2	2	7	1	7	1	1	1980	2	6	85	547.856	1	0	0	0	0	0	0	0	0	0	0
40000	50000	30000	40000	20000	1	30	20	40	20	40	2	3	3	3	7	2	7	1	0	1989	2	3	50000	468.001	1	0	0	0	0	0	0	0	0	0	0
50000	50000	45000	60000	45000	2	5	5	7	3	4	1	1	-1	1	6	3	5	2	0	1983	2	3	35000	793.87	3	1	0	0	0	0	0	0	0	0	0
50000	65000	40000	50000	40000	2	10	7	15	7	15	2	3	2	3	6	1	6	2	1	1984	2	7	-1	413.436	2	0	1	0	0	0	0	0	0	0	0
45000	45000	45000	55000	35000	1	12	15	15	5	15	1	0	-3	3	4	4	3	1	1	1980	2	6	80000	385.44	3	0	0	0	0	0	1	0	0	0	0
28000	34000	20000	33000	25000	2	38	20	60	20	60	2	3	-1	2	5	1	7	2	0	1	2	8	1	243.208	1	0	0	0	0	0	0	0	0	0	0
80000	100000	60000	90000	50000	3	30	20	40	20	40	3	0	1	3	6	2	6	2	1	1976	2	6	43000	318.632	4	0	0	0	0	0	0	0	0	0	0
50000	80000	50000	65000	40000	1	25	10	50	10	70	1	-99	3	3	7	1	7	1	0	25	2	6	15000	399.774	3	0	1	1	0	0	0	1	0	0	0
90000	110000	50000	95000	75000	3	37	15	55	12	19	2	-1	1	0	3	7	2	6	0	1954	2	8	45000	623.49	2	1	0	0	1	1	0	0	1	0	1
69000	79000	55000	65000	50000	1	20	15	30	10	25	1	-3	-3	-2	6	4	4	1	1	1975	9	6	-1	504.371	2	0	0	0	0	0	1	1	0	0	1
40000	60000	35000	40000	35000	3	20	10	20	15	30	2	0	1	1	6	3	6	2	1	1980	4	6	50000	650.585	2	0	0	0	0	0	0	1	0	0	0
34000	40000	30000	35000	30000	2	15	3	5	2	5	1	0	3	3	6	2	6	1	1	1993	2	4	87000	786.63	3	0	1	0	0	0	1	1	0	0	1
40	50	30	30	25	2	20	10	15	5	20	2	3	2	2	6	3	6	1	1	1956	2	4	50000	913.533	1	0	0	0	0	0	0	0	0	0	0
50000	50000	35000	60000	36000	2	30	20	50	20	50	2	0	2	2	6	1	6	1	0	1988	7	4	50000	500.971	2	0	1	0	1	0	0	0	0	1	0
25000	25000	25000	25000	25000	1	30	20	20	20	20	1	3	3	3	5	1	7	1	0	1986	2	4	35000	362.104	2	1	0	0	0	0	0	0	0	0	0
50000	55000	40000	60000	35000	2	30	20	30	15	50	2	0	0	0	6	3	5	3	1	1973	2	4	15000	589.222	3	1	0	0	0	0	0	0	0	1	0
120000	200000	30000	130000	20000	3	30	10	45	5	30	3	2	-2	-2	7	2	7	6	0	1986	2	4	5000	1022.824	2	0	1	0	0	0	0	0	0	0	0
55000	60000	45000	60000	45000	2	15	8	25	5	20	1	0	2	2	7	4	6	2	0	1979	2	4	15000	313.446	1	0	0	0	0	0	0	0	0	0	0
50000	70000	60000	80000	35000	2	40	35	55	25	70	1	-3	-3	-3	7	1	7	1	1	1985	2	5	70000	604.857	3	1	0	0	0	0	0	0	0	1	0
50000	52000	30000	45000	27000	3	30	25	60	30	38	3	3	3	3	7	1	7	1	0	1992	2	4	120000	405.814	2	0	1	0	0	0	0	0	0	0	0
40000	50000	30000	50000	40000	2	20	15	30	10	20	3	0	1	2	5	4	3	4	0	1983	2	6	60000	531.378	3	1	0	0	0	0	0	0	0	0	1
60000	80000	30000	80000	30000	2	30	5	50	5	50	1	0	1	-99	7	1	7	1	1	1983	2	4	102000	413.108	2	0	0	0	0	0	0	1	0	0	0
40000	40000	36000	42000	35000	1	20	10	50	5	25	1	3	2	2	6	1	6	1	1	1986	2	6	45000	293.529	3	0	0	1	0	0	1	0	1	1	0
35000	35000	35000	35000	35000	1	55	40	50	30	55	1	0	-2	1	4	2	5	4	1	1989	9	4	30000	474.504	3	1	0	1	0	1	0	1	0	0	0
50000	55000	40000	55000	45000	2	20	18	25	10	18	2	3	3	3	6	1	5	1	0	1980	2	4	100000	292.86	3	0	0	0	0	0	0	0	0	0	1
50000	50000	37000	85000	28000	2	30	3	10	2	15	1	-2	-2	-2	6	3	6	2	1	1982	2	6	75000	598.442	2	0	0	0	0	0	0	0	1	0	0
25000	25000	20000	20000	20000	2	50	50	25	25	25	2	-1	-1	-1	6	2	6	2	1	1978	2	3	35000	465.589	3	1	0	1	0	1	0	1	0	1	0
30000	60000	40000	60000	40000	2	30	10	30	10	10	2	-99	0	0	6	2	6	2	0	1988	6	4	-1	536.288	2	1	0	0	0	0	0	0	0	0	0
40000	50000	25000	30000	25000	1	25	20	60	50	55	1	-3	-3	-2	4	5	3	1	1	1968	2	7	75000	946.606	2	1	0	0	0	1	0	1	0	1	0
45000	50000	40000	45000	38500	3	15	20	35	15	35	2	3	2	3	5	3	4	2	0	1990	8	4	70000	617.82	2	1	0	0	0	0	1	1	0	0	0
65000	75000	40000	85000	37000	4	20	5	7	3	5	2	-2	-1	0	6	3	4	4	0	1989	2	4	-1	270.114	4	0	1	0	0	0	0	0	0	0	0
30000	60000	25000	50000	40000	1	10	2	20	8	16	1	3	3	3	7	1	7	1	1	1989	4	5	9600	327.282	4	1	0	0	0	0	0	0	0	0	0
50000	70000	40000	70000	50000	4	40	40	60	60	50	4	2	-1	-1	7	2	6	7	0	21	2	4	75000	557.793	3	1	0	0	0	0	0	0	0	0	1
60000	100000	40000	70000	40000	1	25	30	60	40	50	1	1	0	0	6	1	6	1	1	1987	8	4	70000	532.373	1	0	0	0	0	0	0	0	0	0	0
27000	30000	25000	25000	22000	1	25	14	20	18	22	1	3	3	3	7	1	7	1	1	1980	2	4	110000	842.673	3	1	0	1	0	1	0	1	0	1	0
50000	40000	25000	45000	25000	1	30	15	28	10	25	1	2	1	1	7	1	7	1	1	1983	2	6	32000	1103.307	1	0	0	0	0	0	0	0	0	0	0
50000	50000	50000	50000	50000	5	50	65	65	65	65	5	-1	-2	-2	7	4	7	1	1	1970	2	3	102000	637.602	2	1	0	0	0	0	0	0	0	0	0
37000	44000	28000	53000	31000	1	19	11	36	6	31	1	2	3	3	6	3	5	1	0	1964	1	3	2400	1219.069	3	0	0	0	0	0	0	0	1	0	0
48000	45000	35000	60000	37000	1	10	4	3	2	3	1	2	0	0	6	2	6	2	1	1991	2	3	49000	427.206	1	0	0	0	0	0	0	0	0	0	0
60000	68000	48000	62000	55000	1	12	6	16	9	14	1	-2	0	-1	6	2	5	5	0	1991	2	4	200000	564.169	3	0	1	0	0	0	1	0	0	0	1
40000	50000	30000	30000	20000	2	50	50	80	50	90	2	1	2	1	6	2	6	2	1	1976	2	3	50000	506.048	2	0	0	0	0	0	0	1	0	1	0
35000	40000	25000	39000	27000	4	17	12	30	12	20	4	0	-2	-2	3	7	1	7	0	1971	2	6	50000	930.002	1	0	0	0	0	0	0	0	0	0	0
40000	50000	30000	55000	25000	2	20	10	30	5	30	2	3	2	3	5	3	3	2	0	1976	2	6	73000	821.804	1	0	0	0	0	0	0	0	0	0	0
35000	32000	29000	31000	30000	1	35	25	35	25	35	1	3	2	3	7	1	7	1	1	1990	2	4	30000	514.514	4	1	0	1	0	1	0	1	0	1	0
49000	65000	24000	69000	45000	1	20	15	45	12	23	1	-1	-2	-2	2	1	1	4	0	1985	2	6	35000	416.691	2	0	1	0	0	1	0	1	0	0	0
40000	40000	30000	40000	35000	1	20	12	18	7	10	1	2	0	0	4	3	5	3	0	1983	2	3	55000	577.975	2	0	0	0	0	0	0	0	0	1	0
35000	35000	35000	35000	35000	2	20	20	30	15	30	1	0	0	1	5	2	5	2	1	1994	2	5	4000	1158.984	3	1	0	0	0	0	0	0	0	0	0
50000	50000	40000	40000	36000	2	20	15	30	20	30	2	3	2	2	7	1	7	1	0	1981	1	6	36000	689.369	2	0	0	1	0	0	0	0	0	0	0
40	45	30	40	35	2	15	10	18	8	12	2	3	3	3	7	1	7	1	0	1954	2	6	6309	707.379	2	0	1	1	0	0	1	0	1	0	1
50000	55000	35000	60000	40000	2	15	10	20	8	17	1	2	2	2	7	2	7	2	1	1992	2	3	70000	1114.954	2	0	0	0	0	0	0	0	0	0	1
30000	30000	20000	40000	20000	2	25	15	25	10	20	2	2	1	0	6	3	5	2	0	1993	2	3	-1	492.38	3	1	0	0	0	0	0	0	0	0	0
42000	45000	35000	50000	30000	2	30	10	50	5	50	2	1	2	2	5	7	1	1	1	1968	2	7	5000	391.109	3	0	0	0	0	0	0	1	0	0	0
45000	50000	30000	60000	35000	3	15	10	25	15	20	3	1	1	1	6	2	6	2	0	1975	7	3	-1	855.625	1	0	0	0	0	0	0	0	0	0	0
50000	75000	30000	70000	40000	1	10	5	25	10	20	1	3	2	2	7	1	7	1	1	1973	4	7	24000	454.274	3	0	1	0	0	0	0	0	0	1	0
36000	40000	30000	36000	30000	2	10	10	15	10	15	1	0	-3	3	6	2	6	2	1	1967	2	4	20000	868.144	1	0	0	0	0	0	0	0	0	0	0
50000	50000	30000	55000	30000	1	30	10	30	10	30	1	0	0	0	5	5	3	6	0	1988	4	4	70000	457.952	4	1	0	0	0	1	0	1	0	1	0
55000	65000	60000	75000	55000	3	20	10	30	10	40	3	-3	-2	-2	1	4	5	2	0	1992	2	4	-1	315.516	1	0	0	0	0	0	0	0	0	0	0
50000	40000	30000	40000	30000	3	60	30	60	10	60	3	0	0	-1	6	2	6	2	1	1973	2	4	25000	801.696	4	1	0	0	0	0	0	0	0	0	0
50000	60000	30000	60000	30000	2	20	20	40	20	40	2	1	2	2	5	2	6	2	1	1985	2	6	45000	287.312	3	0	0	0	0	0	0	1	0	0	0
40000	45000	43000	48000	38000	2	30	30	40	30	50	3	0	0	1	6	2	6	2	1	1	2	7	1	510.664	3	1	0	0	0	0	0	0	0	0	0
65000	60000	50000	55000	30000	2	40	25	60	15	80	2	-99	2	3	6	4	4	5	1	1986	4	8	115000	661.452	4	0	1	1	0	0	1	1	0	1	0
28000	38000	32000	18000	18000	3	40	20	50	50	20	3	3	-2	-2	7	1	7	1	1	1976	2	6	38000	779.337	1	0	0	0	0	0	0	0	0	0	0
40000	50000	30000	60000	30000	1	15	10	20	5	20	1	3	2	3	7	1	7	1	1	1981	2	7	100000	465.997	1	0	0	0	0	0	0	0	0	0	0
55000	55000	55000	70000	55000	3	40	10	10	8	10	3	-1	-1	-1	7	1	7	1	1	1951	2	4	49000	1381.248	1	0	0	0	0	0	0	0	0	0	0
50000	60000	35000	65000	30000	3	15	15	30	10	30	3	0	3	3	7	1	7	1	0	1987	2	6	34000	387.149	3	0	0	0	0	0	0	0	1	1	0
60000	75000	50000	80000	50000	3	25	10	40	4	35	3	2	2	1	-99	1	-99	1	0	1985	1	4	40000	360.583	3	0	0	0	0	0	0	0	1	0	1
50000	100000	50000	75000	60000	3	30	40	50	20	50	4	1	1	1	7	1	7	1	0	1994	1	5	30000	493.755	2	1	0	0	0	0	0	0	0	1	0
40000	45000	30000	30000	25000	1	35	20	40	30	40	1	3	1	2	6	1	7	1	1	1960	2	4	25000	480.613	2	1	0	0	0	0	0	1	0	1	0
53000	64000	32000	59000	36000	2	15	18	46	5	30	2	-1	-1	1	5	3	5	2	0	1963	2	6	89000	650.435	2	0	1	0	1	0	0	0	0	1	0
30000	50000	20000	30000	18000	2	65	30	75	65	75	1	3	3	3	7	1	7	1	0	1976	2	5	10000	763.846	2	1	0	1	0	1	0	1	0	1	0
100000	100000	90000	100000	90000	3	15	15	15	15	20	2	0	1	-1	7	1	7	1	0	25	2	6	25000	315.899	5	0	1	0	0	0	0	0	0	0	0
20000	25000	20000	30000	10000	3	25	10	30	5	25	2	-99	3	2	5	2	5	2	0	1992	2	3	-1	424.141	2	1	0	1	0	1	0	1	0	1	0
34000	42000	28000	45000	24000	3	14	8	18	5	21	2	2	-1	1	5	2	6	1	0	1968	2	6	32000	362.791	2	1	0	0	0	0	0	0	0	0	0
50000	60000	40000	60000	35000	2	30	20	40	20	45	2	3	3	3	7	1	7	1	1	1988	2	6	40000	277.929	2	1	0	0	0	0	0	0	0	0	0
200000	200000	175000	225000	125000	1	75	65	75	25	80	2	1	0	0	6	1	7	1	1	1977	2	4	14000	711.644	1	0	0	0	0	0	0	0	0	0	0
40000	55000	25000	38000	30000	4	25	15	40	10	15	4	0	0	0	7	1	7	3	1	1977	2	4	18000	453.371	1	0	0	0	0	0	0	0	0	0	0
40000	40000	35000	40000	25000	1	30	30	50	30	50	1	2	2	2	7	2	7	1	1	1955	2	7	55000	902.506	4	1	0	1	0	0	0	1	0	0	0
55000	67000	50000	80000	50000	2	9	5	15	3	15	2	-2	-2	-2	6	3	5	3	0	1964	2	7	70000	280.672	2	0	1	0	1	0	0	0	0	0	0
30000	40000	20000	50000	20000	1	8	3	9	1	10	1	2	-1	3	7	1	7	1	1	1991	7	4	30000	542.966	1	0	0	0	0	0	0	0	0	0	0
120000	130000	90000	100000	90000	2	15	12	18	9	13	3	3	2	3	5	3	5	1	0	1988	8	6	15000	435.473	3	0	0	1	0	1	0	0	0	0	1
24000	34000	19000	54000	39000	5	35	35	40	20	15	3	3	3	3	7	3	4	1	0	1983	2	4	5000	676.588	1	0	0	0	0	0	0	0	0	0	0
50000	80000	30000	60000	25000	4	30	10	20	10	30	3	-1	-2	2	4	4	4	2	0	1986	2	4	15000	703.205	3	1	0	0	1	0	0	1	0	1	0
90000	95000	80000	100000	80000	1	30	20	40	10	40	1	-99	3	3	7	1	7	1	1	1982	2	6	55000	700.262	2	0	1	0	0	0	0	0	0	0	0
50000	60000	30000	55000	35000	2	10	8	25	6	16	2	3	3	3	6	1	6	1	0	1983	2	6	65000	456.156	2	0	1	0	0	0	0	1	0	0	0
40000	47000	32000	42000	35000	1	8	7	22	3	12	1	0	3	2	6	1	7	2	0	1980	2	4	16000	1042.853	2	1	0	1	0	0	1	0	0	0	1
30000	40000	15000	27000	17000	3	8	4	18	15	20	3	-1	-1	-2	6	2	5	1	0	1988	2	6	39000	474.646	2	0	1	0	0	0	0	1	0	0	0
60000	60000	60000	60000	60000	3	45	30	45	25	60	3	0	1	0	5	2	6	5	1	1988	2	4	-1	522.685	3	1	0	0	0	0	0	0	0	0	0
38000	46000	31000	39000	32000	3	14	12	29	15	26	1	-1	-1	1	6	3	2	1	0	1964	7	6	18906	288.007	3	1	0	1	0	0	0	1	0	0	0
24000	27000	22000	28000	22000	1	15	14	16	13	16	1	0	-1	1	4	2	6	1	1	1961	2	6	30000	834.714	3	1	0	0	0	0	0	0	0	0	0
35000	45000	25000	50000	20000	2	50	20	60	40	60	2	3	3	3	7	1	7	1	1	1984	2	7	24000	1398.19	2	1	0	0	0	0	0	0	0	0	0
70000	90000	50000	60000	50000	2	15	12	20	10	18	2	1	1	2	6	2	5	3	0	1985	2	4	30000	533.996	3	0	1	0	0	0	1	0	0	0	1
55000	60000	50000	60000	50000	3	20	15	30	15	25	3	-2	-2	-2	6	4	5	5	0	1966	2	6	65000	332.562	2	0	0	0	0	0	0	0	1	0	1
49000	55000	46000	55000	42000	3	15	11	18	11	20	3	1	1	2	7	1	7	1	0	1982	2	4	175000	841.731	1	0	0	0	0	0	0	0	0	0	0
45000	50000	30000	45000	25000	3	40	10	50	15	45	4	0	-1	2	7	1	7	1	0	1979	2	6	35000	352.557	5	1	0	0	0	1	0	0	0	1	0
-1	-1	-1	-1	-1	1	40	5	10	5	5	1	3	2	2	6	1	7	1	1	1978	1	3	-1	261.866	5	0	1	0	1	1	0	0	1	0	0
20000	22000	19000	22000	19000	1	50	45	55	45	55	1	3	3	3	7	1	7	1	1	1959	2	6	21000	538.337	5	1	0	1	0	0	1	1	0	0	1
35000	42000	24000	48000	28000	2	12	8	25	3	15	2	3	2	3	7	1	7	1	0	1967	2	5	20000	422.336	4	1	1	1	0	1	0	0	1	1	1
60000	48000	40000	45000	43000	1	20	2	8	2	8	1	3	2	2	6	2	5	2	0	1992	4	3	80000	212.627	4	0	0	1	0	0	1	1	0	0	1
20000	20000	15000	35000	15000	3	50	35	60	15	75	3	3	2	2	7	1	7	1	1	1974	2	7	25000	255.257	5	1	0	0	0	0	0	0	0	0	0
