# Supplementary material for: The White Ceiling Heuristic and the Underestimation of Asian-American Income
Source: PLoS One. 2014 Sep 30;9(9):e108732. doi: 10.1371/journal.pone.0108732 (PMC4182537; doi:10.1371/journal.pone.0108732)
Supplement: Appendix S3 — Datasets. (ZIP) [file pone.0108732.s003.zip › Martin & Nezlek _ 2014 _ Study 3.csv]

AllMed	WhMed	BlMed	AsMed	HiMed	Conf	W1	W2	W3	W4	timetaken
						1	1	1	1	347.403
80000	100000	75000	90000	50000	4	1	1	1	1	115.766
40000	48000	39000	52000	39000	3	1	1	2	1	84.034
52000	60000	40000	80000	40000	3	0	-3	-2	0	113.38
44000	52000	32000	51000	35000	3	1	1	1	1	93.283
1	20000	10000	1	1	4	2	3	3	2	72.985
45000	50000	30000	45000	31000	4	3	3	2	0	63.756
50	40	40	30	30	4	1	1	1	-1	184.929
35000	37000	29000	41000	33000	4	2	1	1	0	97.337
50000	54000	32000	64000	35000	2	3	3	3	2	291.867
37000	40000	38000	45000	37000	5	0	0	-1	0	126.047
30000	35000	27000	36000	30000	5	0	0	-1	0	80.412
34000	30000	22000	25000	22000	4	0	2	2	0	105.646
50000	60000	10000	70000	10000	4	0	2	0	2	106.679
50000	50000	50000	50000	50000	5	0	-1	0	-2	132.22
30000	35000	25000	35000	28000	5	3	3	3	3	90.174
60000	60000	40000	50000	30000	3	1	2	2	0	91.436
43000	50000	21000	45000	19000	5	3	3	3	1	84.169
50000	70000	40000	70000	30000	5	1	3	3	1	132.806
100	75	45	80	20	5	-1	3	3	3	80.268
52000	75000	48000	88000	50000	4	1	2	2	0	68.954
40000	46000	34000	49000	36000	4	1	0	0	-1	48.532
25000	23000	12000	10000	8000	3	1	2	2	2	76.719
50000	70000	20000	40000	20000	5	2	3	3	1	81.888
60000	70000	40000	75000	30000	5	2	1	1	1	161.431
45000	65000	30000	60000	30000	4	2	1	1	1	183.583
40000	50000	30000	60000	25000	3	1	1	1	0	79.207
40000	40000	40000	50000	35000	5	0	0	0	1	89.201
50	55	45	55	45	5	1	1	1	0	91.148
23000	40000	18000	45000	22000	4	2	3	1	1	115.474
40000	48000	34000	52000	28000	5	1	1	2	-1	152.074
33000	35000	30000	35000	30000	3	1	0	0	0	99.026
35000	45000	30000	40000	30000	5	2	1	1	1	96.501
40000	58000	35000	40000	25000	3	1	2	2	2	78.436
50000	80000	45000	80000	45000	3	2	2	2	0	158.491
30000	35000	20000	40000	20000	3	-3	-3	-3	-3	205.793
35000	38000	34000	35000	33000	5	2	3	3	2	137.431
65000	70000	45000	65000	55000	5	3	2	3	0	81.79
30000	35000	22000	30000	20000	4	1	1	1	-1	93.149
50000	52000	40000	57000	45000	5	2	2	3	1	140.351
60000	65000	65000	75000	35000	5	-1	-1	0	-2	154.38
65000	50000	30000	45000	32000	2	1	1	2	1	183.894
40000	40000	30000	50000	30000	5	2	1	1	1	106.889
40000	40000	25000	40000	25000	3	0	1	1	0	96.891
50000	50000	40000	70000	45000	3	0	1	1	0	126.137
40000	60000	30000	70000	25000	3	3	3	3	3	108.081
50000	80000	30000	60000	25000	4	1	1	1	1	80.026
30000	40000	20000	50000	20000	5	1	1	1	1	75.661
35000	50000	25000	70000	15000	3	1	-1	-1	-3	88.305
30000	45000	28000	30000	27000	5	2	3	3	3	75.059
35000	45000	30000	42000	30000	3	3	3	3	1	178.201
40000	40000	25000	30000	30000	3	2	2	2	1	89.511
50000	55000	40000	50000	30000	3	1	0	1	0	258.944
40000	65000	17000	70000	25000	3	-3	-3	-2	-3	270.427
32000	35000	30000	32000	28000	5	1	1	1	1	99.091
45000	50000	30000	60000	35000	4	2	2	2	1	91.9
30000	30000	30000	30000	30000	3	0	0	0	0	122.261
30000	40000	25000	40000	20000	4	2	3	3	2	91.435
-1	-1	-1	-1	-1	-99	1	0	0	0	106.851
20000	19000	15000	18000	14000	5	3	3	3	1	64.286
34000	45000	29000	45000	20000	3	0	0	0	0	52.003
32000	60000	29000	40000	32000	1	1	0	-2	-2	57.969
50000	60000	30000	60000	35000	5	1	2	2	0	125.748
30000	50000	20000	50000	20000	2	-3	3	3	2	50.278
49000	57000	39000	56000	30000	5	1	2	2	1	87.025
50000	100000	30000	80000	25000	2	2	3	3	2	129.824
52000	58000	42000	61000	44000	3	1	1	2	1	36.454
43000	65000	25000	67000	29000	3	2	3	3	1	66.04
50000	45000	42000	48000	49000	4	-1	2	2	-1	344.013
40000	50000	20000	40000	30000	3	2	2	1	0	2693.948
32000	45000	15000	60000	40000	5	1	1	1	0	131.606
39999	45999	30000	45000	30000	3	1	1	1	1	97.148
35000	45000	30000	50000	30000	3	0	1	1	0	90.926
60000	75000	45000	85000	40000	5	-1	-1	-3	0	98.3
36000	54000	40000	85000	40000	5	0	-2	-2	-2	119.588
50000	70000	40000	60000	40000	3	1	0	1	0	74.235
40000	50000	20000	25000	22000	3	3	3	2	1	174.286
30000	30000	20000	10000	10000	3	2	2	3	3	215.186
45000	55000	30000	50000	35000	4	1	1	1	1	61.817
50000	55000	50000	80000	40000	3	0	0	0	0	61.327
10000	12000	10000	15000	10000	5	2	2	2	0	146.527
45000	50000	40000	60000	30000	5	1	0	-1	0	84.077
40000	42000	38000	50000	35000	4	2	0	0	0	113.935
20000	35000	20000	30000	25000	3	1	2	1	1	187.326
50000	55000	35000	55000	40000	3	2	2	2	1	60.548
40000	50000	35000	40000	30000	5	2	2	2	0	92.313
28000	32000	22000	30000	25000	5	0	1	2	2	110.208
80000	100000	60000	80000	50000	5	-2	2	2	2	72.629
40000	50000	25000	55000	20000	5	1	2	2	1	95.054
40000	60000	35000	55000	30000	3	1	1	2	1	165.495
30000	40000	20000	20000	20000	4	3	3	3	3	127.581
30000	35000	30000	32000	28000	4	2	2	2	2	121.43
35000	40000	29000	36000	31000	4	1	0	0	0	85.463
40000	60000	30000	50000	25000	4	1	2	3	1	350.352
35000	45000	30000	47000	31000	4	1	1	1	1	71.984
54000	60000	30000	62000	40000	3	-3	-2	-3	-1	66.102
42000	46000	40000	41000	38000	5	1	1	1	-1	117.419
48000	50000	40000	55000	39000	4	0	0	1	0	85.045
40000	45000	30000	40000	25000	4	0	0	1	0	128.781
40000	45000	30000	50000	35000	5	1	1	1	0	120.285
32000	33000	30000	34000	29000	4	0	1	1	1	101.548
56000	56000	56000	56000	56000	3	0	0	0	0	82.488
40000	40000	20000	20000	20000	5	-1	-2	-3	2	169.348
50000	60000	40000	50000	40000	4	1	2	3	2	125.898
35000	35000	35000	35000	35000	4	0	0	0	0	110.965
40000	50000	35000	55000	35000	5	1	0	1	2	94.851
-1	-1	-1	-1	-1	3	0	0	1	0	87.951
60000	70000	55000	6800	55000	3	2	2	2	0	67.397
30000	45000	25000	60000	25000	3	-1	1	2	1	46.016
12000	25000	12000	20000	12000	5	3	1	1	0	113.826
120315	55203	1	1	1	5	1	2	2	1	228.461
35000	55000	18000	30000	15000	2	2	1	1	0	161.293
65000	70000	45000	70000	40000	4	3	3	3	3	89.505
45000	48000	36000	47000	44000	2	1	2	2	1	120.589
37000	40000	32000	33000	31000	5	2	2	2	1	181.886
50000	60000	20000	80000	20000	4	0	0	0	-1	75.004
30000	35000	33000	45000	28000	5	-1	-1	-1	-2	147.945
40000	45000	40000	60000	25000	4	1	1	3	-1	115.848
40000	45000	32000	45000	25000	4	3	3	2	1	105.558
20000	40000	35000	43000	30000	5	0	1	0	0	59.951
35000	55000	25000	50000	20000	2	3	3	3	3	79.063
80000	50000	40000	45000	85000	4	-2	-3	-3	3	147.456
45000	40000	35000	75000	38000	3	1	-2	-2	-1	182.895
25000	25000	15000	30000	20000	5	2	0	-1	0	144.193
50000	45000	25000	30000	35000	5	0	0	-2	0	88.593
40000	45000	35000	37000	33000	3	0	0	1	0	52.021
30000	35000	25000	40000	25000	5	2	2	2	1	68.959
43000	50000	35000	55000	30000	4	2	2	2	0	73.6
34000	45000	32500	37800	29000	4	2	2	3	-1	75.222
50000	50000	35000	45000	30000	4	-2	3	-2	1	68.667
45000	40000	37000	39000	33000	3	1	0	1	0	92.341
44000	60000	60000	80000	35000	4	1	1	-1	0	163.922
32000	40000	32000	40000	26000	5	2	2	0	0	104.546
-1	26000	24000	28000	23000	3	-1	-1	0	-1	60.422
50000	75000	45000	70000	30000	2	2	1	1	2	95.754
40000	60000	30000	30000	30000	4	1	2	1	1	152.506
1	1	1	1	1	5	1	1	1	1	87.593
35000	40000	30000	45000	30000	4	1	2	2	1	115.6
60	80	50	65	45	3	1	1	2	0	65.37
45000	49000	28000	48000	38000	3	0	1	1	0	99.901
26000	30000	25000	40000	20000	3	1	1	1	-1	84.425
40000	36000	20000	32000	25000	5	3	2	2	2	47.269
65000	85000	35000	105000	45000	4	2	3	3	2	62.048
40000	35000	32000	50000	35000	3	0	-1	-1	-2	69.846
100	80	50	75	50	3	0	-1	-1	0	49.145
32000	36000	24000	40000	26000	4	2	1	1	0	118.069
50000	60000	40000	40000	25000	4	0	-1	0	-99	69.424
50000	60000	45000	80000	30000	5	2	1	1	0	97.073
60000	70000	45000	75000	50000	5	2	3	2	2	127.537
40000	100000	30000	60000	30000	5	2	1	1	0	106.571
30000	40000	40000	50000	30000	4	2	0	1	0	90.195
60000	65000	50000	60000	58000	4	2	1	2	0	66.044
36000	50000	25000	75000	28000	4	2	3	3	2	76.127
50000	65000	35000	69000	40000	5	3	2	3	-1	85.509
50000	55000	25000	57000	21000	3	1	1	1	0	84.294
50000	60000	30000	60000	30000	4	2	2	2	0	195.453
50000	60000	30000	60000	30000	5	1	2	2	0	61.661
70000	85000	45000	100000	65000	2	1	1	1	1	57.121
45000	60000	20000	65000	20000	4	0	3	3	0	90.131
50000	65000	40000	50000	45000	4	1	3	2	2	89.029
25000	26000	24000	28000	25000	4	0	0	0	0	61.672
-1	45000	30000	30000	25000	4	3	3	3	3	256.606
40000	52000	36000	65000	30000	4	0	1	0	0	207.937
45000	60000	28000	75000	30000	4	1	2	2	0	110.911
30000	50000	38000	55000	30000	3	2	2	2	3	106.457
50000	200000	50000	150000	50000	5	3	3	3	2	100.844
38000	42000	30000	36000	30000	5	2	2	3	-1	91.404
40000	38000	35000	45000	30000	4	1	1	0	1	76.881
40000	100000	10000	100000	50000	1	0	0	0	0	55.792
65000	70000	55000	75000	60000	3	3	3	3	2	138.434
55000	54500	55500	56000	55000	4	-1	-2	-3	-3	154.78
40000	65000	24000	1	1	2	3	3	3	1	131.992
-1	-1	-1	-1	-1	5	1	2	2	0	97.94
25000	35000	12500	40000	15000	4	0	3	3	3	192.489
35000	40000	30000	50000	25000	3	1	1	1	-1	186.568
40000	40000	30000	35000	30000	5	2	2	2	1	130.537
-1	-1	-1	-1	-1	-99	1	0	0	0	183.644
30000	45000	25000	25000	20000	5	2	2	2	2	116.487
27000	31000	19000	28000	19000	5	3	3	2	0	150.373
30000	50000	25000	25000	25000	5	-1	0	0	0	0
55000	50000	35000	50000	30000	5	0	0	0	0	154.87
40000	45000	30000	45000	35000	4	0	-1	0	0	103.344
70000	50000	10000	70000	7000	4	2	3	3	2	156.886
60000	63500	55000	66000	53500	4	1	-1	1	0	196.918
60	75	55	95	45	4	1	0	-3	1	78.804
40000	50000	35000	60000	40000	5	0	-2	-2	-1	109.934
40000	60000	30000	40000	30000	5	3	2	3	3	115.008
40000	80000	30000	30000	15000	2	3	3	3	3	68.52
30000	40000	15000	25000	10000	3	2	2	2	0	138.535
50000	50000	45000	45000	35000	4	1	1	1	1	133.442
38000	42000	34000	45000	36000	3	1	1	1	0	87.976
50000	65000	25000	55000	30000	3	2	2	2	1	59.232
60000	70000	50000	100000	60000	3	0	0	0	0	139.791
42000	65000	35000	50000	35000	5	1	2	2	2	148.325
75000	85000	50000	75000	50000	5	3	3	3	3	99.216
50	60	40	55	45	4	1	3	3	0	110.137
35	40	30	45	30	3	0	0	0	0	101.391
35000	45000	25000	30000	20000	3	1	3	2	1	162.5
65000	70000	55000	90000	55000	4	1	1	0	-2	100.265
50000	50000	50000	50000	50000	4	0	0	0	0	77.755
80000	60000	40000	50000	30000	3	2	1	1	1	55.952
50000	60000	40000	60000	40000	5	0	1	0	-2	72.499
25000	25000	25000	25000	25000	2	0	0	0	0	119.359
50000	40000	30000	30000	20000	4	2	2	2	1	124.213
50000	60000	25000	40000	20000	5	1	1	1	1	57.449
65000	85000	50000	80000	50000	4	2	2	3	0	67.88
40000	48000	38000	50000	45000	5	0	0	0	0	101.584
28000	31000	22000	33000	25000	5	0	0	0	0	188.314
65	90	45	50	40	5	0	1	1	-2	84.14
50000	60000	40000	50000	40000	5	1	2	2	0	144.286
-1	200000	80000	100000	80000	3	3	3	3	3	176.114
48000	53000	33000	45000	36000	4	0	0	1	0	149.749
48000	50000	35000	55000	32000	3	1	0	1	0	76.443
65000	75000	40000	50000	40000	5	0	0	0	0	84.409
30000	35000	25000	30000	25000	5	0	2	2	0	68.249
60000	70000	55000	65000	50000	3	2	1	2	1	67.061
75	100	50	100	50	5	0	0	0	0	104.719
38000	39000	36000	41000	26000	4	-1	-1	-1	-1	95.442
35000	42000	26000	45000	30000	2	-1	-1	-3	1	185.754
-1	-1	-1	-1	-1	5	3	3	3	1	89.983
34000	45000	30000	60000	30000	4	2	0	1	0	72.875
45000	55000	40000	60000	30000	3	0	1	1	1	118.394
15000	15000	15000	15000	15000	3	0	0	0	0	83.02
70000	90000	20000	70000	30000	3	-2	-3	-1	0	58.429
60000	100000	30000	80000	20000	3	0	-2	0	0	100.699
