# Supplementary material for: The White Ceiling Heuristic and the Underestimation of Asian-American Income
Source: PLoS One. 2014 Sep 30;9(9):e108732. doi: 10.1371/journal.pone.0108732 (PMC4182537; doi:10.1371/journal.pone.0108732)
Supplement: Appendix S3 — Datasets. (ZIP) [file pone.0108732.s003.zip › Variable notes.txt]

Variable Specifications

General: Some participants estimated incomes by entering a two digit number, e.g. entering 50 for 50000. In such cases, we multiplied the value by 1000, and then conducted our analyses. The shared data do not have this transformation applied to them. 

***Study 1***
AllMed through HiMed: Estimates of income (-1/1 = missing)
IncCnf: confidence in one's answer (-99 = missing)
AllPov through HiPov: Estimates of poverty (-1/1 = missing)
PovCnf: confidence in one's answer
Party, Econ, Social: variables pertaining to liberalism (-99=missing)
SDO_1 through SDO_4: variables pertaining to SDO (-99 = missing)
Sex: Participant's sex (0=male, 1=female, other values = missing)
RawYear: Participant's year of birth
Race: 
1 = African American
2 = White
3 = Native American
4 = East Asian
5 = South Asian
6 = Middle Eastern
7 = Hispanic
8 = Biracial/Multiracial
9 = Other
-99 = missing

RawEduc: Education Level
-99 = missing
1 = None - 8th grade
2 = 9th-12th grade
3 = high school graduate 
4 = some college
5 = associate's degree
6 = bachelor's degree
7 = master's degree
8 = doctorate degree

Income: Participant's income (-1/1 = missing)
timetaken: Total time spent on survey by participant

***For privacy reasons, Mechanical Turk IDs are not included.

-------------------

Study 2

As above, and:

Surprise: Intensity of surprise at actual income and poverty figures
1=Not at all surprising
2=Slightly surprising
3=Moderately surprising
4=Highly surprising
5=Completely surprising

OverallBetter: Overall people are better off than I thought 
OverallWorse:  Overall people are worse off than I thought
WhBetter: Whites are better off than I thought
WhWorse: Whites are worse off than I thought
BlBetter: Blacks are better off than I thought
BlWorse: Blacks are worse off than I thought
AsBetter: Asians are better off than I thought
AsWorse: Asians are worse off than I thought
HiBetter: Hispanics are better off than I thought
HiWorse:Hispanics are worse off than I thought


***Study 3***

AllMed through HiMed: Estimates of income (-1/1 = missing)
Conf: confidence in one's answer (-99 = missing)
W1 through W4: White privilege scale (-99 = missing)
timetaken: Total time spent on survey by participant
